# Supplementary material for: 4,6,10,12,16,18,22,24-Octa-O-methyl-2,8,14,20-tetra­pentylresorcin[4]arene
Source: Acta Crystallogr Sect E Struct Rep Online. 2011 Sep 14;67(Pt 10):o2565. doi: 10.1107/S1600536811034003 (PMC3201257; doi:10.1107/S1600536811034003)
Supplement: Supplementary file 2 [file e-67-o2565-Isup2.hkl]

#
# h,k,l, Fc-squared, Fo-squared, sigma(Fo-squared) and status flag
#
data_I
_shelx_title ' 11m_kznd_pramod4_0s in P-1'
_shelx_refln_list_code          4
_shelx_F_calc_maximum      290.59
_exptl_crystal_F_000       960.00
_reflns_d_resolution_high  0.7569
 
loop_
 _symmetry_equiv_pos_as_xyz
 'x, y, z'
 '-x, -y, -z'
 
_cell_length_a     8.2084
_cell_length_b    14.1270
_cell_length_c    23.1489
_cell_angle_alpha  98.929
_cell_angle_beta   97.914
_cell_angle_gamma 103.581
 
_shelx_F_squared_multiplier     1.000
 
loop_
 _refln_index_h
 _refln_index_k
 _refln_index_l
 _refln_F_squared_calc
 _refln_F_squared_meas
 _refln_F_squared_sigma
 _refln_observed_status
   1   0   0      254.04      286.80      3.76 o
   2   0   0    84444.32    82780.43   1143.16 o
   3   0   0      295.92      306.82     12.19 o
   4   0   0      638.13      828.46     19.18 o
   5   0   0      176.98      180.14     11.48 o
   6   0   0      710.40      735.25     21.31 o
   7   0   0        8.10        5.25      7.00 o
   8   0   0      681.55      593.54     30.58 o
   9   0   0        2.57        3.11      6.31 o
  10   0   0        0.26        3.26      8.89 o
 -10   1   0        2.36        5.75     11.32 o
  -9   1   0      163.38      179.58     15.42 o
  -8   1   0        4.32        0.77      6.99 o
  -7   1   0        0.14       -0.88      5.93 o
  -6   1   0       19.27       10.17      6.48 o
  -5   1   0     1013.45     1204.48     23.41 o
  -4   1   0        2.24       -0.68      2.55 o
  -3   1   0     1143.11     1077.46     58.55 o
  -2   1   0      710.38      589.37      7.16 o
  -1   1   0        0.31        5.97      0.91 o
   0   1   0        2.01        0.78      0.41 o
   1   1   0      278.10      382.88      3.76 o
   2   1   0      386.50      388.89      6.05 o
   3   1   0      190.33      268.84      7.63 o
   4   1   0      291.32      290.56     10.22 o
   5   1   0      307.88      294.64     13.65 o
   6   1   0      103.55      113.35     10.61 o
   7   1   0       90.48       94.68     11.01 o
   8   1   0        7.62        7.56      7.55 o
   9   1   0        0.31       -6.36      7.65 o
  10   1   0        2.29       -2.42      8.10 o
 -10   2   0        0.61       -1.70     10.98 o
  -9   2   0        6.21        7.50      8.04 o
  -8   2   0       42.41       36.28      8.68 o
  -7   2   0        4.63        5.80      8.28 o
  -6   2   0       67.10       79.16      8.87 o
  -5   2   0        4.54        6.34      4.72 o
  -4   2   0      187.26      163.59      7.30 o
  -3   2   0      133.31      130.69      5.22 o
  -2   2   0     2606.21     3139.39     26.25 o
  -1   2   0      103.64       63.50      1.98 o
   0   2   0      803.46      804.35      5.00 o
   1   2   0      436.02      356.71      4.33 o
   2   2   0    14792.63    15763.52    164.55 o
   3   2   0       16.98        8.25      3.33 o
   4   2   0     4005.81     4344.93     57.78 o
   5   2   0       26.94       26.69      6.90 o
   6   2   0      423.07      410.17     18.72 o
   7   2   0       63.23       93.09     10.85 o
   8   2   0      195.86      180.14     14.88 o
   9   2   0       69.85       72.44     12.38 o
 -10   3   0        0.97       -6.55     10.69 o
  -9   3   0      169.08      133.94     13.62 o
  -8   3   0        8.95        9.12      7.30 o
  -7   3   0       25.26       28.36      7.47 o
  -6   3   0        5.47        7.29      5.72 o
  -5   3   0      368.37      430.60     14.85 o
  -4   3   0       51.37       53.89      4.81 o
  -3   3   0       20.29       25.70      3.52 o
  -2   3   0     1690.91     1501.52     12.27 o
  -1   3   0      231.18      222.64      3.76 o
   0   3   0      614.61      559.54      4.94 o
   1   3   0     2044.73     2069.00     24.76 o
   2   3   0        1.56        2.17      1.54 o
   3   3   0     1722.21     1865.66     40.55 o
   4   3   0      244.77      234.81      9.83 o
   5   3   0     3193.45     3395.18     44.90 o
   6   3   0      219.49      225.32     14.03 o
   7   3   0       48.41       50.36      9.51 o
   8   3   0       35.73       37.65     13.56 o
   9   3   0       44.02       60.10     15.74 o
 -10   4   0        6.87       10.91     12.16 o
  -9   4   0        5.25        8.03     10.50 o
  -8   4   0      117.61       99.95     11.27 o
  -7   4   0        0.09        9.13      6.10 o
  -6   4   0      192.51      183.51     13.27 o
  -5   4   0        1.26       -0.38      3.21 o
  -4   4   0      501.02      643.94     11.99 o
  -3   4   0      155.59      127.98      6.12 o
  -2   4   0     1706.79     1652.87     13.81 o
  -1   4   0       39.04       37.88      2.46 o
   0   4   0     5237.98     5225.90     34.42 o
   1   4   0        0.26       -0.11      2.44 o
   2   4   0     1088.19     1056.32     14.00 o
   3   4   0       37.32       45.66      3.73 o
   4   4   0      227.70      262.65     10.49 o
   5   4   0      115.58      102.42      8.44 o
   6   4   0      459.10      445.58     18.13 o
   7   4   0        0.88       -0.08      7.05 o
   8   4   0        9.82        4.36     10.80 o
   9   4   0        0.36       -4.46     10.91 o
 -10   5   0        3.68        7.26     11.07 o
  -9   5   0       14.80       21.40     12.36 o
  -8   5   0        1.78       -1.01      5.96 o
  -7   5   0        6.86        3.84      5.78 o
  -6   5   0        6.91       -0.19      5.37 o
  -5   5   0       79.14       72.44      5.59 o
  -4   5   0       14.31       20.36      4.56 o
  -3   5   0      961.92     1023.34     12.47 o
  -2   5   0      122.85      130.74      4.31 o
  -1   5   0       83.47       97.43      4.12 o
   0   5   0      449.28      436.13      5.26 o
   1   5   0      193.03      261.71      9.61 o
   2   5   0        0.01        0.14      3.31 o
   3   5   0      935.86      888.90     23.33 o
   4   5   0       64.46       68.16      6.58 o
   5   5   0      100.52       93.95      8.35 o
   6   5   0        0.04       -2.61      6.19 o
   7   5   0        7.31       15.02     11.10 o
   8   5   0        0.01        0.44      9.92 o
   9   5   0        6.68        6.07     12.97 o
 -10   6   0       52.24       59.09     16.56 o
  -9   6   0        1.66       11.43     10.92 o
  -8   6   0      291.96      269.14     21.81 o
  -7   6   0        4.13        9.28      6.45 o
  -6   6   0      298.32      405.81     11.86 o
  -5   6   0        0.33        3.59      3.11 o
  -4   6   0      928.53     1125.98     14.58 o
  -3   6   0       63.02       53.39      3.80 o
  -2   6   0     3735.17     4080.60     25.24 o
  -1   6   0      127.18      135.33      5.01 o
   0   6   0      106.31      100.60      3.76 o
   1   6   0      112.62      135.87      7.68 o
   2   6   0      529.51      527.21     14.11 o
   3   6   0       93.90      112.94      4.56 o
   4   6   0      566.39      531.84     13.95 o
   5   6   0        4.33        3.62      5.32 o
   6   6   0       11.22        3.68      8.95 o
   7   6   0        6.97        5.83     10.79 o
   8   6   0       33.09       23.00     13.10 o
 -10   7   0        6.36       -1.11     10.80 o
  -9   7   0        0.00        3.81     10.12 o
  -8   7   0       18.00        6.39     10.89 o
  -7   7   0      272.99      317.69     22.22 o
  -6   7   0       82.34       65.42      5.90 o
  -5   7   0      209.76      232.09      8.36 o
  -4   7   0      435.63      422.10      9.65 o
  -3   7   0     1191.29     1272.53     15.86 o
  -2   7   0      488.67      509.53      8.98 o
  -1   7   0      152.76      132.24      5.59 o
   0   7   0      144.66      164.40      5.09 o
   1   7   0      157.10      178.47      9.15 o
   2   7   0      176.50      185.39     10.01 o
   3   7   0       24.57       24.48      6.05 o
   4   7   0      250.19      252.00      9.77 o
   5   7   0      417.08      398.56     19.77 o
   6   7   0        0.33        3.72      9.12 o
   7   7   0        0.03        5.29     13.37 o
   8   7   0       21.68       34.35     15.42 o
 -10   8   0        6.76        5.84     12.73 o
  -9   8   0        5.50       10.97     11.06 o
  -8   8   0        8.08       16.95     10.92 o
  -7   8   0        0.00       10.50     10.11 o
  -6   8   0      401.09      433.72     11.19 o
  -5   8   0       30.20       19.31      4.00 o
  -4   8   0      407.68      482.59     10.68 o
  -3   8   0      504.74      477.10     11.02 o
  -2   8   0        4.61        2.02      2.66 o
  -1   8   0      219.70      237.27      7.89 o
   0   8   0      196.14      224.87      6.06 o
   1   8   0       10.88       16.32      5.09 o
   2   8   0      734.97      683.60     18.15 o
   3   8   0       29.18       27.93      6.71 o
   4   8   0       17.25       17.80      7.94 o
   5   8   0       29.49       35.44      9.50 o
   6   8   0       32.78       36.64     13.37 o
   7   8   0        5.60       11.21     12.67 o
   8   8   0        9.20       16.76     14.75 o
 -10   9   0        2.70        4.19     11.93 o
  -9   9   0      422.85      426.41     29.35 o
  -8   9   0       19.09       17.95     11.57 o
  -7   9   0     1619.38     1621.02     46.30 o
  -6   9   0        2.16       -1.59      8.48 o
  -5   9   0     1606.42     1689.40     26.97 o
  -4   9   0       95.99       97.41      6.61 o
  -3   9   0       13.24       11.88      3.38 o
  -2   9   0      123.34      117.71      7.12 o
  -1   9   0        5.36       -0.64      3.02 o
   0   9   0        3.16        3.63      2.50 o
   1   9   0     1641.84     1679.89     32.68 o
   2   9   0      358.22      373.03     14.95 o
   3   9   0      846.22      843.42     22.35 o
   4   9   0      466.39      424.14     21.03 o
   5   9   0      259.55      255.56     18.08 o
   6   9   0        1.03        0.33      9.07 o
   7   9   0      223.57      263.87     26.50 o
 -10  10   0      169.49      169.38     23.18 o
  -9  10   0       33.43       42.71     14.66 o
  -8  10   0      668.51      653.66     33.70 o
  -7  10   0        9.02        6.75      9.67 o
  -6  10   0       63.99       66.83     12.45 o
  -5  10   0        0.89        1.85      3.43 o
  -4  10   0      749.84      731.25     16.04 o
  -3  10   0       65.27       57.20      5.80 o
  -2  10   0       18.39       25.33      4.54 o
  -1  10   0      376.83      382.79     10.81 o
   0  10   0      419.81      493.50      9.02 o
   1  10   0      140.26      121.09      9.50 o
   2  10   0       48.35       49.02      7.77 o
   3  10   0      131.88      137.04     14.69 o
   4  10   0      305.03      310.14     21.22 o
   5  10   0       79.52       94.33     12.99 o
   6  10   0       72.18       82.24     17.67 o
   7  10   0        5.53      -11.13     11.13 o
  -9  11   0      131.13      117.22     18.77 o
  -8  11   0       61.03       62.33     15.59 o
  -7  11   0      203.06      200.58     21.06 o
  -6  11   0       14.77       10.38      9.14 o
  -5  11   0       10.80        7.96      5.73 o
  -4  11   0        0.49       -1.30      3.80 o
  -3  11   0       88.95       83.73      7.11 o
  -2  11   0       88.67       78.35      7.75 o
  -1  11   0      165.73      148.70      7.91 o
   0  11   0        5.30        6.70      3.21 o
   1  11   0      251.61      230.48     13.17 o
   2  11   0        3.67        4.69      6.03 o
   3  11   0       78.30       81.94     10.27 o
   4  11   0       67.17       65.35     11.97 o
   5  11   0       37.46       43.02     11.69 o
   6  11   0        4.11        3.18     12.99 o
  -9  12   0       69.95       61.15     16.49 o
  -8  12   0        4.62       10.20     11.22 o
  -7  12   0       76.73       84.21     19.44 o
  -6  12   0      350.41      329.96     23.20 o
  -5  12   0        4.53        0.00      8.17 o
  -4  12   0      338.07      295.62     26.00 o
  -3  12   0       11.26       13.94      5.10 o
  -2  12   0        8.14       14.93      4.77 o
  -1  12   0      169.16      183.33      8.94 o
   0  12   0       25.80       24.78      6.75 o
   1  12   0       41.44       34.19      7.63 o
   2  12   0      171.14      179.86     13.13 o
   3  12   0        0.95        0.37      6.44 o
   4  12   0       13.89       33.89     10.89 o
   5  12   0      154.32      150.37     21.02 o
   6  12   0       33.67       45.24     16.85 o
  -9  13   0        0.04        1.37     11.16 o
  -8  13   0        0.01       -7.36     14.24 o
  -7  13   0      190.63      181.05     22.21 o
  -6  13   0       21.04       25.10     11.95 o
  -5  13   0       54.35       31.15     10.76 o
  -4  13   0      179.54      165.48     12.49 o
  -3  13   0        0.68        1.31      4.13 o
  -2  13   0       28.84       23.56      5.20 o
  -1  13   0        0.00        0.15      5.01 o
   0  13   0      262.84      245.36     13.97 o
   1  13   0        0.04        0.42      5.64 o
   2  13   0      234.92      244.66     15.34 o
   3  13   0       15.47       18.46      8.32 o
   4  13   0        5.77        1.25      8.97 o
   5  13   0       16.85       10.40     18.63 o
  -8  14   0        5.91        7.71     11.67 o
  -7  14   0       40.47       53.85     14.36 o
  -6  14   0       65.71       52.25     13.01 o
  -5  14   0      187.61      191.60     18.74 o
  -4  14   0      310.18      284.39     15.92 o
  -3  14   0        0.00        3.36      4.44 o
  -2  14   0       63.20       63.79      8.62 o
  -1  14   0        0.23       -2.89      5.29 o
   0  14   0        0.00       -3.65      5.96 o
   1  14   0        5.64        7.48      6.77 o
   2  14   0       17.70       11.95      7.67 o
   3  14   0        1.58       -5.74      6.13 o
   4  14   0        2.45       -0.18      9.56 o
  -8  15   0        0.49        8.06     12.39 o
  -7  15   0        6.07       11.23     12.02 o
  -6  15   0       90.94       87.13     15.82 o
  -5  15   0       59.18       51.12     17.22 o
  -4  15   0       15.39       20.81      8.46 o
  -3  15   0       52.81       32.13      9.80 o
  -2  15   0        5.34       -5.48      5.48 o
  -1  15   0        7.19        7.92      6.77 o
   0  15   0      167.00      195.06     14.10 o
   1  15   0       36.38       35.14      9.13 o
   2  15   0       53.93       63.73     10.92 o
   3  15   0        4.94        7.94      8.35 o
  -7  16   0       80.96       61.07     16.40 o
  -6  16   0       69.88       76.96     15.66 o
  -5  16   0        9.82       21.37      9.39 o
  -4  16   0      103.80       93.07     17.56 o
  -3  16   0      115.63      107.29     13.54 o
  -2  16   0      117.71      118.61     14.43 o
  -1  16   0       43.71       51.35      9.68 o
   0  16   0      191.59      192.59     14.68 o
   1  16   0       68.38       85.97     11.64 o
   2  16   0        1.25       12.27      8.71 o
  -6  17   0       47.81       33.91     17.28 o
  -5  17   0        7.09        4.73     11.03 o
  -4  17   0        7.49        8.48     11.36 o
  -3  17   0        4.39        5.43     11.07 o
  -2  17   0        0.29        2.97      7.69 o
  -1  17   0       12.52       12.05      9.71 o
   0  17   0        5.46        8.40      8.08 o
   1  17   0       40.20       28.73      9.75 o
  -4  18   0      229.13      237.40     42.06 o
  -3  18   0      195.55      218.06     23.85 o
  -2  18   0       24.00       21.72      9.89 o
  -1  18   0      191.54      226.07     21.01 o
   1 -18   1      250.89      239.01     20.93 o
   2 -18   1      221.11      250.52     18.00 o
   3 -18   1      500.60      477.60     33.22 o
   4 -18   1        0.27        4.30     11.93 o
   5 -18   1       74.95      106.23     19.53 o
  -1 -17   1        5.36        5.29     11.21 o
   0 -17   1        1.18        5.60      7.91 o
   1 -17   1       16.37       13.34     10.36 o
   2 -17   1       25.48       15.30      9.05 o
   3 -17   1        0.02        6.70     11.24 o
   4 -17   1      252.74      244.37     24.68 o
   5 -17   1       17.77       12.20     11.98 o
   6 -17   1        0.07        8.84      7.40 o
  -2 -16   1       37.34       22.10      9.14 o
  -1 -16   1       30.37       31.14      9.43 o
   0 -16   1       54.30       66.12     10.69 o
   1 -16   1      137.44      153.09     12.82 o
   2 -16   1       32.76       51.25     11.43 o
   3 -16   1       50.26       65.78     11.78 o
   4 -16   1      222.78      206.27     21.95 o
   5 -16   1        4.63        4.88      9.70 o
   6 -16   1       85.64       98.17     16.52 o
   7 -16   1        9.02       14.94     12.75 o
  -3 -15   1        5.39        5.34      9.08 o
  -2 -15   1        4.61        8.85      7.56 o
  -1 -15   1       42.58       36.03      8.74 o
   0 -15   1       45.20       45.21      9.22 o
   1 -15   1       78.96       81.75     10.18 o
   2 -15   1        8.24        4.28      6.19 o
   3 -15   1       30.69       39.74     10.10 o
   4 -15   1        0.00        9.28      7.54 o
   5 -15   1      128.20       80.02     68.25 o
   6 -15   1       85.78       74.24     21.54 o
   7 -15   1       69.08       73.48     27.14 o
   8 -15   1        9.99        3.52     14.18 o
  -4 -14   1        4.88       11.90     10.20 o
  -3 -14   1        5.39        5.29      7.34 o
  -2 -14   1       12.78       20.49      8.35 o
  -1 -14   1        7.62       10.84      7.00 o
   0 -14   1       98.18      101.70     10.53 o
   1 -14   1       41.11       38.05      7.95 o
   2 -14   1        4.20       -0.09      5.47 o
   3 -14   1      200.14      197.98     10.33 o
   4 -14   1       11.63       23.44      7.86 o
   5 -14   1      490.74      446.87     26.04 o
   6 -14   1       67.86       66.92     14.26 o
   7 -14   1       95.61       78.35     15.67 o
   8 -14   1       40.47       38.28     15.01 o
  -5 -13   1      108.06      103.79     16.12 o
  -4 -13   1       45.65       38.17      9.95 o
  -3 -13   1        8.91       19.19      7.88 o
  -2 -13   1        0.28        1.61      6.46 o
  -1 -13   1       44.66       42.19      8.21 o
   0 -13   1        1.65        2.35      5.63 o
   1 -13   1       71.37       62.99      8.18 o
   2 -13   1        4.77        1.52      4.05 o
   3 -13   1      204.18      162.92      9.01 o
   4 -13   1       96.17       92.84     10.18 o
   5 -13   1      125.79      100.62     14.70 o
   6 -13   1      293.00      261.03     21.92 o
   7 -13   1        2.54        4.43     10.52 o
   8 -13   1       83.82       93.63     20.39 o
   9 -13   1       57.76       70.90     17.18 o
  -6 -12   1      173.32      183.33     23.82 o
  -5 -12   1       11.79       13.37      9.82 o
  -4 -12   1      181.23      181.56     14.39 o
  -3 -12   1        0.41       -5.71      5.71 o
  -2 -12   1        0.27        5.57      6.54 o
  -1 -12   1       20.15       22.09      6.79 o
   0 -12   1      116.92      106.80      9.76 o
   1 -12   1        7.72        3.28      3.95 o
   2 -12   1      269.02      255.49     10.47 o
   3 -12   1      236.41      190.98     10.02 o
   4 -12   1       12.62       12.01      4.76 o
   5 -12   1        0.35        2.79      7.62 o
   6 -12   1       75.77       74.78     14.04 o
   7 -12   1       18.36       -4.46      9.86 o
   8 -12   1       68.38       67.09     15.31 o
   9 -12   1      490.73      500.80     32.99 o
  -6 -11   1       14.14        8.17     13.37 o
  -5 -11   1       45.41       46.05     11.46 o
  -4 -11   1      229.77      259.90     15.94 o
  -3 -11   1      790.89      735.95     23.35 o
  -2 -11   1       79.53       70.36      9.14 o
  -1 -11   1      641.70      612.61     19.19 o
   0 -11   1       78.68       94.07      5.86 o
   1 -11   1       40.48       33.31      5.11 o
   2 -11   1      190.51      188.47      9.04 o
   3 -11   1        6.77        0.38      4.15 o
   4 -11   1      101.86      115.81      7.83 o
   5 -11   1        1.55        9.73      6.03 o
   6 -11   1        2.23       -7.08      8.78 o
   7 -11   1        5.10        5.75     10.66 o
   8 -11   1      549.88      575.40     31.88 o
   9 -11   1        2.33       -5.27     10.38 o
  -7 -10   1        2.80       10.80     16.61 o
  -6 -10   1       63.89       38.37     14.59 o
  -5 -10   1       37.84       33.69     10.07 o
  -4 -10   1      399.38      394.66     20.86 o
  -3 -10   1       81.01       91.01      9.66 o
  -2 -10   1       86.78       95.27      9.28 o
  -1 -10   1      131.83      145.27     10.66 o
   0 -10   1       14.53       18.61      3.06 o
   1 -10   1       90.12       91.20      6.28 o
   2 -10   1       25.53       27.22      5.01 o
   3 -10   1       39.22       36.70      4.95 o
   4 -10   1        3.07        0.13      3.90 o
   5 -10   1      382.67      359.52     10.98 o
   6 -10   1       16.73       24.12     10.50 o
   7 -10   1      270.04      280.45     22.14 o
   8 -10   1       10.88       -0.01     16.00 o
   9 -10   1      443.95      451.68     30.79 o
  10 -10   1       20.80       22.56     14.33 o
  -7  -9   1       26.99       27.79     14.72 o
  -6  -9   1       37.57       22.66      9.63 o
  -5  -9   1       17.17       18.27      8.86 o
  -4  -9   1     2216.84     2067.09     41.84 o
  -3  -9   1       24.30       28.14      6.90 o
  -2  -9   1      521.15      570.38     17.54 o
  -1  -9   1       13.16       17.76      5.40 o
   0  -9   1       79.42       72.75      4.37 o
   1  -9   1      312.70      313.99      9.47 o
   2  -9   1      369.46      377.60     11.27 o
   3  -9   1      644.53      597.07     13.52 o
   4  -9   1      986.98     1064.13     17.05 o
   5  -9   1      149.13      135.12      7.71 o
   6  -9   1       36.01       30.75      5.11 o
   7  -9   1       38.11       31.92     11.82 o
   8  -9   1     1434.48     1367.77     45.56 o
   9  -9   1        5.42       18.96     12.98 o
  10  -9   1      179.25      163.96     22.72 o
  -8  -8   1       58.15       55.95     16.94 o
  -7  -8   1      106.21      128.18     19.52 o
  -6  -8   1        0.98        4.76      8.39 o
  -5  -8   1      391.21      355.62     19.44 o
  -4  -8   1       30.81       37.33     10.58 o
  -3  -8   1      850.93      821.53     21.10 o
  -2  -8   1      217.47      215.36     11.31 o
  -1  -8   1     2542.63     2804.39     36.13 o
   0  -8   1      270.57      324.55      6.92 o
   1  -8   1        2.10       -1.26      2.69 o
   2  -8   1       24.30       30.85      3.64 o
   3  -8   1      153.89      181.13      7.97 o
   4  -8   1       34.94       51.18      5.08 o
   5  -8   1      181.36      154.83      7.92 o
   6  -8   1       64.76       84.06      6.64 o
   7  -8   1      720.33      711.43     31.07 o
   8  -8   1       84.00       87.86     20.93 o
   9  -8   1       43.52       46.48     14.19 o
  10  -8   1        3.05        5.25     12.59 o
  -8  -7   1       54.57       50.99     16.55 o
  -7  -7   1       19.98       19.81     11.92 o
  -6  -7   1       19.38        6.61      7.83 o
  -5  -7   1       30.88       35.18      8.81 o
  -4  -7   1       18.84       17.77      6.84 o
  -3  -7   1       58.15       55.69      7.26 o
  -2  -7   1      276.66      283.05     11.45 o
  -1  -7   1     1712.73     1680.69     21.37 o
   0  -7   1      530.13      652.13      8.83 o
   1  -7   1     2363.57     2389.67     20.35 o
   2  -7   1     4238.80     4892.90     29.59 o
   3  -7   1      823.07      789.82     14.26 o
   4  -7   1     2147.34     2340.05     22.78 o
   5  -7   1        1.17        2.44      3.61 o
   6  -7   1      184.38      161.46      8.60 o
   7  -7   1       71.90       64.02      8.68 o
   8  -7   1       13.49        5.01     10.00 o
   9  -7   1        6.72       12.27     12.03 o
  10  -7   1       27.45       34.12     14.71 o
  -8  -6   1        0.04       -9.06     10.09 o
  -7  -6   1        2.81        7.93      9.73 o
  -6  -6   1       30.65       24.77      8.80 o
  -5  -6   1        0.08       -1.71      4.90 o
  -4  -6   1       76.69       81.97      7.07 o
  -3  -6   1      288.22      320.59      7.87 o
  -2  -6   1      205.26      219.23      9.89 o
  -1  -6   1      553.18      587.11      9.10 o
   0  -6   1        9.82       10.03      1.95 o
   1  -6   1     4185.27     4738.92     31.13 o
   2  -6   1      169.54      163.14      5.83 o
   3  -6   1      472.00      552.00     12.07 o
   4  -6   1       11.43       10.25      3.37 o
   5  -6   1        1.72        4.68      4.66 o
   6  -6   1        4.39        5.69      4.33 o
   7  -6   1       50.24       42.24      8.40 o
   8  -6   1        6.92        5.42      9.96 o
   9  -6   1        2.43        5.07     11.25 o
  10  -6   1        5.50        2.40     12.12 o
  -9  -5   1       13.31       13.22     13.31 o
  -8  -5   1        0.07       -2.89      9.76 o
  -7  -5   1        7.76       13.87      9.88 o
  -6  -5   1       58.73       51.32      7.74 o
  -5  -5   1      176.97      180.76     10.35 o
  -4  -5   1      160.30      177.77      9.09 o
  -3  -5   1       60.25       50.15      3.62 o
  -2  -5   1        0.16       -0.10      3.35 o
  -1  -5   1       36.98       31.04      2.74 o
   0  -5   1      558.67      554.21      6.24 o
   1  -5   1        0.32        1.61      1.42 o
   2  -5   1      431.93      534.14      9.51 o
   3  -5   1       21.85       20.92      3.25 o
   4  -5   1      452.61      402.22     12.42 o
   5  -5   1       26.11       23.33      4.40 o
   6  -5   1      244.90      252.58     13.13 o
   7  -5   1        7.20        7.98      6.38 o
   8  -5   1      148.85      173.59     13.26 o
   9  -5   1        0.75        0.33      9.97 o
  10  -5   1       17.97       11.11     12.69 o
  -9  -4   1        1.83        0.58     11.48 o
  -8  -4   1       96.39       89.30     16.59 o
  -7  -4   1        4.70       -1.07      6.87 o
  -6  -4   1      358.55      319.79     14.11 o
  -5  -4   1       11.04       11.50      5.44 o
  -4  -4   1       61.76       67.81      6.40 o
  -3  -4   1     1891.68     1858.78     17.47 o
  -2  -4   1       47.35       46.97      2.97 o
  -1  -4   1      390.19      470.19      9.24 o
   0  -4   1       26.75       31.12      2.07 o
   1  -4   1     5120.21     5018.29    227.11 o
   2  -4   1        0.33       -1.58      2.21 o
   3  -4   1        1.43        3.82      3.43 o
   4  -4   1      172.43      159.97      9.06 o
   5  -4   1      669.26      763.74     15.14 o
   6  -4   1       20.67       22.33      6.32 o
   7  -4   1       28.36       50.95     12.22 o
   8  -4   1        9.26        8.15      7.52 o
   9  -4   1       76.13       62.58     14.69 o
  10  -4   1        2.00       -6.32     10.54 o
  -9  -3   1      178.46      175.81     21.51 o
  -8  -3   1      123.29      104.28     12.69 o
  -7  -3   1        4.01        2.77      6.81 o
  -6  -3   1      691.97      662.77     21.30 o
  -5  -3   1       37.30       47.71      6.72 o
  -4  -3   1     1391.22     1539.29     25.71 o
  -3  -3   1     2122.23     2160.86     34.33 o
  -2  -3   1      591.86      684.28      7.97 o
  -1  -3   1     1548.22     1414.62     15.93 o
   0  -3   1       19.42       20.68      1.65 o
   1  -3   1     1062.66      869.93     17.65 o
   2  -3   1    14443.49    15634.39    113.00 o
   3  -3   1      152.96      150.99      7.36 o
   4  -3   1     1899.07     1968.13     24.95 o
   5  -3   1       12.38       10.52      4.97 o
   6  -3   1        6.18        5.07      5.76 o
   7  -3   1        0.56        1.59      5.82 o
   8  -3   1       17.45        7.30      7.02 o
   9  -3   1        0.14        2.85      7.71 o
  10  -3   1        0.48       -2.06     11.17 o
 -10  -2   1        1.02       -9.09     11.58 o
  -9  -2   1       93.98       63.87     11.95 o
  -8  -2   1       80.82       59.48     10.86 o
  -7  -2   1       14.77       25.90      8.21 o
  -6  -2   1      165.31      151.88     11.94 o
  -5  -2   1       93.59      128.19      8.58 o
  -4  -2   1     1678.46     1627.15     28.20 o
  -3  -2   1       83.51      165.95      8.59 o
  -2  -2   1     2171.35     2141.17     25.53 o
  -1  -2   1      134.01       98.42      2.72 o
   0  -2   1       94.12       75.67      2.00 o
   1  -2   1    31323.78    30656.70    644.40 o
   2  -2   1      693.92      555.42     10.55 o
   3  -2   1     1147.37     1230.08     17.91 o
   4  -2   1       23.62       23.53      3.94 o
   5  -2   1      454.50      508.50     15.94 o
   6  -2   1        3.03       -5.19      5.19 o
   7  -2   1       57.97       56.01      9.03 o
   8  -2   1        6.19        4.50      7.35 o
   9  -2   1      148.84      152.51     14.45 o
  10  -2   1        2.34        3.99     12.83 o
 -10  -1   1       10.44        1.41      7.56 o
  -9  -1   1        8.04        5.16      8.43 o
  -8  -1   1        2.17        6.33      7.24 o
  -7  -1   1      544.14      542.14     21.02 o
  -6  -1   1       88.41       79.10      9.32 o
  -5  -1   1      280.08      275.32     13.39 o
  -4  -1   1       63.10      109.93      7.48 o
  -3  -1   1      471.57      478.39      8.58 o
  -2  -1   1    12144.60    13337.27     80.59 o
  -1  -1   1       30.28       43.75      1.45 o
   0  -1   1    24900.74    21877.18    808.38 o
   1  -1   1      201.67      131.04      3.29 o
   2  -1   1     9494.12    10163.83     45.84 o
   3  -1   1        5.90        5.38      2.81 o
   4  -1   1     1649.18     1801.41     25.39 o
   5  -1   1        0.82        1.44      4.99 o
   6  -1   1      730.30      700.63     26.92 o
   7  -1   1        2.54        1.18      4.64 o
   8  -1   1      509.96      387.82     55.05 o
   9  -1   1      117.43      115.09     13.39 o
  10  -1   1        5.65       14.04      9.74 o
 -10   0   1        6.37       12.10     11.58 o
  -9   0   1       39.35       37.86     10.33 o
  -8   0   1       67.17       69.61     10.32 o
  -7   0   1      282.21      152.00     60.41 o
  -6   0   1       41.52       12.26     16.40 o
  -5   0   1     4326.19     4459.40    161.49 o
  -4   0   1      186.62      120.56     41.40 o
  -3   0   1    17008.45    18607.53    115.43 o
  -2   0   1     3046.38     2626.17     37.00 o
  -1   0   1    16785.49    17538.39     60.22 o
   0   0   1        0.08       -0.05      0.23 o
   1   0   1     1648.39     1717.97     10.76 o
   2   0   1      258.31      242.90      6.98 o
   3   0   1       26.72       23.51      3.60 o
   4   0   1        0.73        0.88      3.99 o
   5   0   1      431.99      438.93     15.74 o
   6   0   1       33.52       38.19      8.07 o
   7   0   1       59.50       56.79      9.44 o
   8   0   1       17.15       18.35      8.28 o
   9   0   1        4.97        2.72      7.99 o
  10   0   1        0.60       -3.19      7.07 o
 -10   1   1        6.16       -3.37     10.37 o
  -9   1   1        7.05        4.62      8.06 o
  -8   1   1      407.50      332.99     17.82 o
  -7   1   1       21.88       20.46      7.51 o
  -6   1   1        3.28        0.96      5.57 o
  -5   1   1       35.08       35.52      6.45 o
  -4   1   1     1866.21     2061.41     36.71 o
  -3   1   1      162.42      167.92      5.84 o
  -2   1   1      472.61      521.18      5.77 o
  -1   1   1        8.97       10.17      0.83 o
   0   1   1      542.44      508.03     32.55 o
   1   1   1      301.44      276.23      4.08 o
   2   1   1     5349.84     5791.56     33.76 o
   3   1   1       51.65       48.25      7.53 o
   4   1   1     4765.75     5072.31     56.51 o
   5   1   1       40.22       43.77      7.33 o
   6   1   1       70.14       80.99      9.88 o
   7   1   1       62.55       67.81     10.10 o
   8   1   1       69.81       52.16     10.25 o
   9   1   1        0.84        3.44      8.30 o
  10   1   1       57.73       80.07     16.20 o
 -10   2   1        2.56       16.14     12.38 o
  -9   2   1      172.19      158.45     14.46 o
  -8   2   1       36.38       39.52      8.91 o
  -7   2   1       15.98       12.75      7.09 o
  -6   2   1        8.77       10.95      5.72 o
  -5   2   1      103.05       92.21      7.86 o
  -4   2   1       12.15       11.01      3.11 o
  -3   2   1     1703.48     1838.84     23.15 o
  -2   2   1     1206.42     1033.00      9.89 o
  -1   2   1     8879.59     9440.53     67.16 o
   0   2   1       78.99       75.38      1.75 o
   1   2   1     3694.19     3577.63     18.53 o
   2   2   1      791.22      771.82      9.42 o
   3   2   1      791.53     1052.49     22.30 o
   4   2   1      713.28      706.34     17.44 o
   5   2   1      773.94      897.74     21.98 o
   6   2   1      105.57       92.27     10.25 o
   7   2   1      185.34      188.15     14.24 o
   8   2   1        1.13        4.91      7.71 o
   9   2   1       14.07       29.94     10.41 o
 -10   3   1        0.61        7.29     11.44 o
  -9   3   1        2.01       -8.80      8.80 o
  -8   3   1        0.77        3.58      6.63 o
  -7   3   1        5.83        4.61      6.39 o
  -6   3   1      316.03      342.28     19.61 o
  -5   3   1        0.01        0.73      4.18 o
  -4   3   1      340.37      314.29      7.92 o
  -3   3   1      358.02      326.14      5.68 o
  -2   3   1     3362.38     3622.97     18.71 o
  -1   3   1      807.34      730.60     29.61 o
   0   3   1     7849.46     8416.22     54.22 o
   1   3   1     1370.72     1316.96     10.86 o
   2   3   1      152.19      169.99      5.34 o
   3   3   1      530.89      555.69      9.93 o
   4   3   1      732.41      718.03     15.76 o
   5   3   1      205.35      251.57     13.81 o
   6   3   1       72.48       70.43      9.46 o
   7   3   1       67.14       83.13     11.00 o
   8   3   1        6.27       12.59      8.18 o
   9   3   1       13.36       14.09     12.46 o
 -10   4   1       24.34       25.79     13.84 o
  -9   4   1        1.31        3.29      9.91 o
  -8   4   1        0.03       -0.08      6.03 o
  -7   4   1      424.09      426.77     16.92 o
  -6   4   1        0.29       -0.85      4.81 o
  -5   4   1      757.08      800.12     14.25 o
  -4   4   1        2.59        3.63      2.36 o
  -3   4   1      157.81      162.09      5.01 o
  -2   4   1       49.68       48.52      2.59 o
  -1   4   1      982.63     1002.14     20.75 o
   0   4   1      171.77      135.51      3.24 o
   1   4   1       74.32       78.35      2.49 o
   2   4   1        2.55        1.26      1.81 o
   3   4   1     2647.38     2700.48     51.56 o
   4   4   1      180.93      181.27      9.53 o
   5   4   1       18.51       14.78      6.47 o
   6   4   1      369.17      378.91     17.46 o
   7   4   1        0.00       -5.98      5.98 o
   8   4   1        9.33        6.50     10.98 o
   9   4   1       13.28       16.40     13.40 o
 -10   5   1      182.31      186.70     22.30 o
  -9   5   1        3.09        8.01      9.96 o
  -8   5   1      448.60      405.66     25.64 o
  -7   5   1       12.83        9.47      6.72 o
  -6   5   1      216.73      295.40     11.24 o
  -5   5   1        0.05        1.77      3.00 o
  -4   5   1     2456.41     2954.85     40.64 o
  -3   5   1      286.31      235.74      5.62 o
  -2   5   1     1732.01     1946.21     14.55 o
  -1   5   1       58.24       52.98      3.07 o
   0   5   1       53.98       52.20      2.41 o
   1   5   1      400.50      372.89      7.86 o
   2   5   1        7.74       16.04      2.34 o
   3   5   1      377.70      360.38     10.23 o
   4   5   1      147.79      136.11      6.05 o
   5   5   1       47.37       56.57      8.38 o
   6   5   1       85.94       83.02      9.96 o
   7   5   1       23.00        9.30     10.64 o
   8   5   1       30.97       40.91     14.66 o
   9   5   1       16.02       11.20     13.69 o
 -10   6   1        0.25        1.75     11.01 o
  -9   6   1      162.12      146.62     19.47 o
  -8   6   1        6.23        3.68     10.07 o
  -7   6   1      184.82      205.50     11.98 o
  -6   6   1        0.54       -3.03      3.46 o
  -5   6   1      639.87      728.27     20.76 o
  -4   6   1      125.65      117.52      4.95 o
  -3   6   1        0.11        6.89      2.28 o
  -2   6   1      605.59      599.45     13.34 o
  -1   6   1       57.28       57.52      3.28 o
   0   6   1      159.52      176.83      4.42 o
   1   6   1       16.18        9.48      2.74 o
   2   6   1      183.70      242.71     10.43 o
   3   6   1      136.64      154.01      5.82 o
   4   6   1      201.93      203.38     10.10 o
   5   6   1      139.47      152.78     11.42 o
   6   6   1        0.00       -6.27      9.01 o
   7   6   1       96.74      105.05     17.09 o
   8   6   1      137.86      143.04     20.98 o
 -10   7   1       26.49       37.35     15.16 o
  -9   7   1        0.00       -3.79      9.55 o
  -8   7   1      237.29      198.75     19.64 o
  -7   7   1        9.52        8.80      9.50 o
  -6   7   1     1291.57     1487.58     18.36 o
  -5   7   1       76.73       67.86      3.91 o
  -4   7   1     3533.45     3949.74     49.02 o
  -3   7   1      104.28       93.59      4.85 o
  -2   7   1     1977.41     2124.79     85.44 o
  -1   7   1       22.06       26.41      2.93 o
   0   7   1     2529.29     2842.32     22.23 o
   1   7   1       36.12       29.57      5.08 o
   2   7   1      953.68     1013.20     20.53 o
   3   7   1      124.84      105.01      8.86 o
   4   7   1     1500.79     1553.26     50.21 o
   5   7   1       45.15       42.42     11.92 o
   6   7   1       16.35       23.05     11.58 o
   7   7   1        2.32       -3.57     10.16 o
   8   7   1      395.14      482.47     33.36 o
 -10   8   1        0.39       -0.83     12.09 o
  -9   8   1        1.13       -4.18      9.92 o
  -8   8   1        0.88       -8.37      8.69 o
  -7   8   1      805.10      723.36     31.32 o
  -6   8   1        1.33        7.77      5.06 o
  -5   8   1        3.98        7.90      4.69 o
  -4   8   1       27.99       30.38      3.48 o
  -3   8   1     2123.09     2332.10     20.76 o
  -2   8   1        2.48       -0.76      2.35 o
  -1   8   1      386.74      474.32      9.52 o
   0   8   1        0.14        1.92      2.27 o
   1   8   1     2201.84     2429.97     34.77 o
   2   8   1      138.18      143.30      9.63 o
   3   8   1     1650.97     1693.46     29.75 o
   4   8   1      228.78      194.86     14.66 o
   5   8   1      124.10      106.88     16.03 o
   6   8   1       17.69        9.65     10.74 o
   7   8   1      111.27      102.15     18.41 o
   8   8   1       22.73       38.68     16.46 o
 -10   9   1        1.39       -0.20     12.02 o
  -9   9   1        6.17       -1.07      9.73 o
  -8   9   1       13.79       11.95     11.26 o
  -7   9   1       67.78       67.79     14.85 o
  -6   9   1      100.10      109.51     14.59 o
  -5   9   1      300.86      264.24     12.13 o
  -4   9   1       45.42       49.87      4.60 o
  -3   9   1      195.97      171.63      6.48 o
  -2   9   1      141.22      144.00      6.36 o
  -1   9   1        0.10       -1.96      2.87 o
   0   9   1      251.06      275.28      7.17 o
   1   9   1      164.86      160.89     10.11 o
   2   9   1      164.57      176.40     11.02 o
   3   9   1      298.71      269.37     15.49 o
   4   9   1        0.27       -5.10      6.46 o
   5   9   1        1.00       -2.69     10.40 o
   6   9   1        5.48       10.94     12.35 o
   7   9   1       19.67        2.51     13.22 o
 -10  10   1       23.87       16.96     14.68 o
  -9  10   1      119.38      106.49     18.31 o
  -8  10   1       54.51       50.70     14.51 o
  -7  10   1      538.46      527.87     49.35 o
  -6  10   1        6.88        4.87      8.55 o
  -5  10   1      267.10      299.90     13.18 o
  -4  10   1      272.11      255.67      8.92 o
  -3  10   1       31.07       22.14      3.98 o
  -2  10   1      340.45      327.31     10.29 o
  -1  10   1      109.05      131.19      7.26 o
   0  10   1      271.16      320.18      9.45 o
   1  10   1      137.00      153.71     10.95 o
   2  10   1        0.97       -1.11      4.99 o
   3  10   1      597.60      594.60     20.31 o
   4  10   1       51.06       51.63     10.55 o
   5  10   1       25.87       29.67     13.40 o
   6  10   1        0.00        9.08     11.92 o
   7  10   1        7.41       -2.85     11.66 o
 -10  11   1      160.94      173.79     23.63 o
  -9  11   1       14.36        6.49     11.44 o
  -8  11   1        1.31      -10.01     21.40 o
  -7  11   1       69.22       70.78     14.39 o
  -6  11   1      107.11       75.88     13.39 o
  -5  11   1        0.01       -1.40      7.78 o
  -4  11   1       51.91       63.44      5.86 o
  -3  11   1      387.01      389.47     12.42 o
  -2  11   1      241.98      247.28      9.75 o
  -1  11   1      607.81      558.96     13.48 o
   0  11   1       83.14      103.79      6.30 o
   1  11   1      548.37      545.75     18.56 o
   2  11   1        1.30        7.34      6.09 o
   3  11   1      299.32      302.31     15.98 o
   4  11   1       21.09       23.85      9.24 o
   5  11   1       22.08       13.99     12.41 o
   6  11   1        0.05        4.41     12.23 o
  -9  12   1      102.69      111.32     19.28 o
  -8  12   1        3.55       -0.91     10.39 o
  -7  12   1      128.66      132.88     17.90 o
  -6  12   1        0.07       -4.86      8.82 o
  -5  12   1       27.03       13.54      9.47 o
  -4  12   1       76.96       76.17     16.19 o
  -3  12   1      710.26      765.13     16.20 o
  -2  12   1      231.11      255.45     10.48 o
  -1  12   1      466.39      526.47     13.64 o
   0  12   1       44.96       49.61      7.83 o
   1  12   1       56.48       51.57      8.45 o
   2  12   1        1.31       -2.05      5.78 o
   3  12   1        1.03       -0.54      6.28 o
   4  12   1        3.53       -3.19      7.67 o
   5  12   1       49.56       53.62     16.76 o
  -9  13   1        0.47       -0.83     11.87 o
  -8  13   1        8.39       -0.16     10.64 o
  -7  13   1       73.58       73.97     15.60 o
  -6  13   1        5.53       -7.04      8.85 o
  -5  13   1        5.79        0.84      8.13 o
  -4  13   1        9.25       12.51      6.65 o
  -3  13   1       68.31       74.75      6.80 o
  -2  13   1       49.26       33.01      5.58 o
  -1  13   1       59.03       56.30      8.17 o
   0  13   1       85.43       83.07      9.58 o
   1  13   1       38.78       44.95      8.55 o
   2  13   1       27.99       32.15      8.02 o
   3  13   1       23.02       39.05      9.15 o
   4  13   1       47.46       49.16     16.26 o
   5  13   1       37.17       38.03     16.85 o
  -8  14   1        0.03       -4.27     10.88 o
  -7  14   1       29.37       45.28     13.92 o
  -6  14   1       34.00       44.37     13.13 o
  -5  14   1        5.20       -1.37      8.78 o
  -4  14   1        2.88        0.47      6.51 o
  -3  14   1      169.34      183.95     12.22 o
  -2  14   1       56.47       58.70      8.89 o
  -1  14   1        0.00        3.58      5.83 o
   0  14   1        5.70        6.96      6.35 o
   1  14   1       69.03       73.27     10.26 o
   2  14   1       66.95       56.34     10.15 o
   3  14   1        1.79        4.30      7.67 o
   4  14   1       20.14       20.85     15.46 o
  -8  15   1        2.54      -10.13     11.05 o
  -7  15   1       70.49       69.59     16.16 o
  -6  15   1       18.04        7.14     10.47 o
  -5  15   1       14.46       21.02      7.90 o
  -4  15   1        1.36        3.21      7.09 o
  -3  15   1      526.18      560.78     23.75 o
  -2  15   1        7.99       15.33      6.84 o
  -1  15   1      139.69      133.14     20.89 o
   0  15   1       22.16       22.54      8.12 o
   1  15   1        0.27       -2.60      6.50 o
   2  15   1        4.96        0.70      7.48 o
   3  15   1       20.69       19.25     12.52 o
  -7  16   1      519.72      533.58     33.26 o
  -6  16   1       18.58       11.84     11.42 o
  -5  16   1      254.08      253.27     18.33 o
  -4  16   1        0.01        6.40     10.35 o
  -3  16   1      451.61      429.19     29.35 o
  -2  16   1       32.33       43.42     11.25 o
  -1  16   1      226.79      219.26     15.09 o
   0  16   1       74.58       64.65     10.68 o
   1  16   1        1.28       -1.10      6.89 o
   2  16   1       14.43        4.46     10.06 o
  -6  17   1       16.90        7.71      7.62 o
  -5  17   1       10.01       14.05     12.48 o
  -4  17   1      332.15      337.36     38.35 o
  -3  17   1       57.78       46.56     15.32 o
  -2  17   1       54.19       58.37     11.21 o
  -1  17   1        1.41       -2.49      9.27 o
   0  17   1       27.02       25.43      9.24 o
   1  17   1        3.06       21.60     11.55 o
  -4  18   1        6.99       18.05     13.37 o
  -3  18   1        6.99       19.65     13.14 o
  -2  18   1        1.22        8.75     10.42 o
  -1  18   1       28.16        8.82     10.15 o
   1 -18   2        0.28        7.70     10.11 o
   2 -18   2       42.63       42.28     11.17 o
   3 -18   2       10.08       23.39     13.87 o
   4 -18   2       26.14       22.67     13.68 o
   5 -18   2       21.31       11.18     13.34 o
  -1 -17   2        3.92       11.81      9.01 o
   0 -17   2        1.32        2.07      7.63 o
   1 -17   2        1.59        0.43      7.40 o
   2 -17   2      103.62       99.40     12.57 o
   3 -17   2       34.05       45.09     11.60 o
   4 -17   2       90.69       62.20     15.65 o
   5 -17   2        7.57        8.32     11.70 o
   6 -17   2        0.18      -12.42     16.74 o
  -2 -16   2        1.04       -5.83      7.48 o
  -1 -16   2       25.45       31.50      9.16 o
   0 -16   2      140.78      116.27     12.52 o
   1 -16   2       16.37        1.98      7.00 o
   2 -16   2       49.27       34.29     10.82 o
   3 -16   2        0.91        2.74      8.27 o
   4 -16   2       10.12       10.22     11.12 o
   5 -16   2       39.26       45.35     12.85 o
   6 -16   2        3.93        3.82     10.47 o
   7 -16   2      108.75      142.42     20.09 o
  -3 -15   2       12.90       12.75      8.86 o
  -2 -15   2      152.22      151.03     14.03 o
  -1 -15   2        3.00        2.13      6.86 o
   0 -15   2       33.32       40.36      8.94 o
   1 -15   2        0.05       -2.88      6.25 o
   2 -15   2       15.26       17.98      7.04 o
   3 -15   2       41.78       31.47      9.53 o
   4 -15   2       18.06       18.97      7.81 o
   5 -15   2        4.75        5.62      5.98 o
   6 -15   2        1.93        6.12     10.32 o
   7 -15   2        7.34        5.50     12.96 o
   8 -15   2       10.64       -3.75     11.86 o
  -4 -14   2       26.09       22.10      9.42 o
  -3 -14   2      101.72       90.55     12.02 o
  -2 -14   2       83.88       95.73     11.50 o
  -1 -14   2       34.07       39.29      8.83 o
   0 -14   2        6.29       10.65      6.78 o
   1 -14   2       22.65       14.90      6.72 o
   2 -14   2        3.64        5.03      5.68 o
   3 -14   2      203.24      168.33     10.17 o
   4 -14   2      179.59      203.12     14.15 o
   5 -14   2       17.03        9.34      9.73 o
   6 -14   2        6.20       11.42     10.78 o
   7 -14   2       51.40       51.68     14.78 o
   8 -14   2       87.41       57.63     16.47 o
  -5 -13   2        7.38        9.05      9.81 o
  -4 -13   2       57.12       52.98     10.85 o
  -3 -13   2      126.36      130.12     12.64 o
  -2 -13   2      345.67      337.55     17.53 o
  -1 -13   2        4.59       10.62      6.83 o
   0 -13   2        7.89       10.49      6.09 o
   1 -13   2       69.60       49.89      7.90 o
   2 -13   2      115.67      100.48      7.67 o
   3 -13   2      548.54      456.38     14.99 o
   4 -13   2      191.12      156.17      9.59 o
   5 -13   2      127.70      103.84     14.44 o
   6 -13   2       17.31       20.82     11.17 o
   7 -13   2        0.08       -9.50      9.50 o
   8 -13   2       12.75       28.96     13.79 o
   9 -13   2      386.50      384.84     30.10 o
  -6 -12   2        5.92        7.10     10.73 o
  -5 -12   2       26.12       24.50     10.94 o
  -4 -12   2       88.38       70.52     10.88 o
  -3 -12   2      245.53      238.00     15.02 o
  -2 -12   2        2.00        6.67      6.20 o
  -1 -12   2      109.22       91.32      9.64 o
   0 -12   2        0.79        1.21      5.52 o
   1 -12   2       47.20       48.01      5.71 o
   2 -12   2       18.29       13.80      4.72 o
   3 -12   2       90.00       78.16      7.33 o
   4 -12   2      366.29      355.97     12.61 o
   5 -12   2      676.56      638.57     37.60 o
   6 -12   2        9.74       13.06     10.58 o
   7 -12   2      198.36      176.74     19.90 o
   8 -12   2      107.45      122.40     18.57 o
   9 -12   2       13.26       31.16     14.01 o
  -6 -11   2       14.78       18.18     10.52 o
  -5 -11   2       47.06       37.48     10.83 o
  -4 -11   2        1.88        1.23      6.63 o
  -3 -11   2      824.25      773.70     23.43 o
  -2 -11   2      103.01      109.94     10.28 o
  -1 -11   2      216.57      198.93     12.13 o
   0 -11   2      577.36      531.45     11.11 o
   1 -11   2      134.72      152.95      8.03 o
   2 -11   2      166.95      164.09      9.18 o
   3 -11   2      248.51      233.44     10.59 o
   4 -11   2       56.14       55.09      6.36 o
   5 -11   2      656.19      654.77     15.36 o
   6 -11   2       46.16       23.15     11.07 o
   7 -11   2      425.43      460.55     27.83 o
   8 -11   2        7.13        2.13     11.12 o
   9 -11   2       47.60       49.67     15.18 o
  -7 -10   2      185.98      184.07     23.97 o
  -6 -10   2      161.90      178.12     17.38 o
  -5 -10   2      116.43      112.66     13.77 o
  -4 -10   2     1182.91     1094.70     27.78 o
  -3 -10   2       65.32       59.57      8.79 o
  -2 -10   2        0.01        0.35      5.43 o
  -1 -10   2       90.09       79.67      8.36 o
   0 -10   2      830.80      876.90     11.38 o
   1 -10   2       45.27       59.12      5.37 o
   2 -10   2        8.82        8.51      4.42 o
   3 -10   2      230.87      217.66     10.99 o
   4 -10   2      440.66      521.71     13.66 o
   5 -10   2        1.93        4.95      3.08 o
   6 -10   2       71.72       59.33      8.52 o
   7 -10   2        2.66       -1.22      9.40 o
   8 -10   2     1506.17     1472.75     48.07 o
   9 -10   2        2.19       -1.65     12.35 o
  10 -10   2       80.36       89.08     19.38 o
  -7  -9   2       36.59       46.52     16.36 o
  -6  -9   2        0.11       -1.04      7.78 o
  -5  -9   2      124.32      143.07     14.30 o
  -4  -9   2      142.20      142.14     11.61 o
  -3  -9   2      403.74      412.49     16.32 o
  -2  -9   2       93.91      101.88      8.97 o
  -1  -9   2     1468.20     1539.71     24.50 o
   0  -9   2        0.01       -2.22      2.22 o
   1  -9   2      780.31      759.12     13.86 o
   2  -9   2      270.49      277.14     10.16 o
   3  -9   2      502.56      538.89     13.22 o
   4  -9   2      249.75      263.58      8.99 o
   5  -9   2      137.04      160.70      8.91 o
   6  -9   2        9.38        5.68      4.48 o
   7  -9   2      258.70      259.82     21.33 o
   8  -9   2       33.53       33.76     13.46 o
   9  -9   2       78.84       77.17     16.85 o
  10  -9   2       20.01       19.83     14.84 o
  -8  -8   2       89.56      115.58     20.67 o
  -7  -8   2        0.00        1.96     11.17 o
  -6  -8   2        2.11        0.57      7.67 o
  -5  -8   2        3.50       -1.12      6.37 o
  -4  -8   2      292.88      295.27     17.46 o
  -3  -8   2      485.75      489.30     16.69 o
  -2  -8   2       52.09       38.98      6.40 o
  -1  -8   2      478.85      527.31     10.51 o
   0  -8   2      627.61      702.71      9.74 o
   1  -8   2       43.44       34.97      4.48 o
   2  -8   2      109.32       97.83      5.23 o
   3  -8   2        7.28        7.45      3.60 o
   4  -8   2       17.56       22.85      4.55 o
   5  -8   2       62.26       65.93      7.23 o
   6  -8   2       18.71       20.42      5.30 o
   7  -8   2       39.66       31.58      7.70 o
   8  -8   2       12.36        6.73     10.80 o
   9  -8   2       17.58       23.27     12.80 o
  10  -8   2       80.36       85.50     19.78 o
  -8  -7   2        2.71        1.18     13.16 o
  -7  -7   2        3.65       11.64     10.83 o
  -6  -7   2      225.97      197.16     16.06 o
  -5  -7   2      212.14      190.19     14.70 o
  -4  -7   2      445.32      443.05     10.90 o
  -3  -7   2       28.20       40.64      6.52 o
  -2  -7   2        5.89       17.15      5.01 o
  -1  -7   2     2617.97     2843.24     41.76 o
   0  -7   2      259.93      280.23      6.28 o
   1  -7   2     7004.54     7830.74     96.81 o
   2  -7   2      584.49      594.28     10.78 o
   3  -7   2     2143.52     2305.77     18.37 o
   4  -7   2       72.65       77.53      5.81 o
   5  -7   2      144.97      164.48     10.54 o
   6  -7   2       17.55       10.08      6.12 o
   7  -7   2       31.29       28.72      7.22 o
   8  -7   2       12.58       17.25     10.57 o
   9  -7   2        1.29       -9.38      9.88 o
  10  -7   2        4.01        1.88     11.37 o
  -9  -6   2        8.11        6.54     13.17 o
  -8  -6   2        0.52       -6.48      9.93 o
  -7  -6   2       41.95       41.39     13.22 o
  -6  -6   2      112.28      114.17     16.12 o
  -5  -6   2       32.71       32.95      6.19 o
  -4  -6   2      588.06      587.76     14.70 o
  -3  -6   2       78.37       87.82      4.76 o
  -2  -6   2       15.36       25.51      4.77 o
  -1  -6   2      310.88      322.92      7.24 o
   0  -6   2      240.34      223.14      5.38 o
   1  -6   2      315.89      366.03      6.47 o
   2  -6   2       84.17       87.21      4.72 o
   3  -6   2        0.01       -0.23      2.90 o
   4  -6   2       20.52       33.21      5.73 o
   5  -6   2        0.18        0.97      5.05 o
   6  -6   2       78.86      122.00     10.48 o
   7  -6   2       22.97       23.27      7.12 o
   8  -6   2       24.44       22.34      8.20 o
   9  -6   2       10.39        8.22     11.90 o
  10  -6   2       65.87       81.02     24.10 o
  -9  -5   2      118.88      128.12     20.43 o
  -8  -5   2       28.13       31.12     13.75 o
  -7  -5   2       25.29       31.60     12.26 o
  -6  -5   2      190.25      192.64     11.60 o
  -5  -5   2       12.54       12.73      5.47 o
  -4  -5   2       15.22       26.84      4.99 o
  -3  -5   2      802.64      872.90     10.99 o
  -2  -5   2      276.37      284.17      9.94 o
  -1  -5   2      293.51      254.36      6.01 o
   0  -5   2       83.24       85.68      3.14 o
   1  -5   2      160.26      188.59      4.61 o
   2  -5   2        4.80        5.01      2.02 o
   3  -5   2     1215.32     1287.06     19.52 o
   4  -5   2       29.70       15.90      4.61 o
   5  -5   2      920.01      897.39     20.35 o
   6  -5   2        0.75       -1.96      5.51 o
   7  -5   2      438.46      454.03     18.51 o
   8  -5   2        7.09       12.81      7.17 o
   9  -5   2       11.36       13.47     10.83 o
  10  -5   2        0.50      -10.73     10.73 o
  -9  -4   2       67.48       70.52     17.31 o
  -8  -4   2       61.38       53.35     14.32 o
  -7  -4   2      117.90      118.40     12.11 o
  -6  -4   2      402.63      368.86     14.60 o
  -5  -4   2       20.13       22.48      5.94 o
  -4  -4   2       11.08       10.18      4.45 o
  -3  -4   2       17.52       14.54      3.16 o
  -2  -4   2     1264.60     1392.51     11.50 o
  -1  -4   2      605.96      602.41     10.26 o
   0  -4   2      741.59      818.98      8.20 o
   1  -4   2     2177.17     1931.72     42.87 o
   2  -4   2     4694.36     4818.29     28.55 o
   3  -4   2        2.40        0.53      3.31 o
   4  -4   2     1358.05     1789.94     25.02 o
   5  -4   2       48.25       57.22      6.99 o
   6  -4   2      373.33      406.55     16.37 o
   7  -4   2        1.06       -3.72      5.90 o
   8  -4   2        0.47        5.63      6.70 o
   9  -4   2        6.84        7.54      7.90 o
  10  -4   2       44.69       50.86     15.36 o
  -9  -3   2      287.50      311.05     26.09 o
  -8  -3   2      136.72      102.29     12.48 o
  -7  -3   2      217.89      268.85     16.08 o
  -6  -3   2      365.59      351.29     14.24 o
  -5  -3   2      258.50      234.85     11.19 o
  -4  -3   2      189.50      187.99      9.12 o
  -3  -3   2     7150.74     7917.31     83.83 o
  -2  -3   2        5.30        4.48      1.60 o
  -1  -3   2    11683.57    12416.23     85.56 o
   0  -3   2      462.12      446.16      6.20 o
   1  -3   2      590.14      864.78      7.88 o
   2  -3   2        1.89        1.36      3.10 o
   3  -3   2      261.83      322.47     10.07 o
   4  -3   2       30.09       32.34      5.94 o
   5  -3   2        9.96        3.75      4.82 o
   6  -3   2        0.54        5.36      5.82 o
   7  -3   2        7.31        1.71      8.63 o
   8  -3   2        0.00       -2.74      6.59 o
   9  -3   2      109.07      109.51     13.10 o
  10  -3   2        1.41        1.25     11.26 o
 -10  -2   2        9.79       13.70     13.30 o
  -9  -2   2      169.00      158.31     15.38 o
  -8  -2   2      178.10      167.80     14.50 o
  -7  -2   2      421.61      431.35     19.27 o
  -6  -2   2      804.27      862.56     20.37 o
  -5  -2   2     1630.41     1626.34     27.71 o
  -4  -2   2     9844.81    10351.48    112.18 o
  -3  -2   2      673.85      653.52     10.60 o
  -2  -2   2     9723.27    10745.61     81.65 o
  -1  -2   2       37.48       48.39      2.89 o
   0  -2   2       79.97       98.55      2.33 o
   1  -2   2      384.54      265.01      4.99 o
   2  -2   2    12586.76    12910.78     66.73 o
   3  -2   2        9.02        7.09      3.56 o
   4  -2   2      237.31      210.17     10.04 o
   5  -2   2       11.66        6.11      4.96 o
   6  -2   2        0.67       -5.50      5.71 o
   7  -2   2        7.19        1.58      6.47 o
   8  -2   2       75.74       85.02     11.11 o
   9  -2   2        1.24       13.36      8.66 o
  10  -2   2        0.38       -2.54     10.15 o
 -10  -1   2        8.45       10.95      9.79 o
  -9  -1   2        8.37       10.67      8.59 o
  -8  -1   2       41.46       28.15      8.82 o
  -7  -1   2     3941.35     3659.27     49.57 o
  -6  -1   2      241.29      270.82     14.47 o
  -5  -1   2     5749.89     5838.23     52.33 o
  -4  -1   2        0.23       -1.23      3.03 o
  -3  -1   2    19878.55    21998.02    259.03 o
  -2  -1   2        2.57       10.60      1.79 o
  -1  -1   2    10877.68    12262.22     53.83 o
   0  -1   2        9.84       18.39      1.36 o
   1  -1   2    15416.58    15460.34    406.88 o
   2  -1   2      220.59      176.72      7.39 o
   3  -1   2       89.22      118.75      6.02 o
   4  -1   2       51.85       55.74      6.44 o
   5  -1   2      912.30      969.59     21.86 o
   6  -1   2       74.17       73.53      9.10 o
   7  -1   2       37.08       40.48      8.85 o
   8  -1   2       88.49       68.71     10.38 o
   9  -1   2      118.79       26.92     21.63 o
  10  -1   2        5.23        6.44      9.13 o
 -10   0   2       31.12       22.64     12.83 o
  -9   0   2        3.90       -0.88      7.50 o
  -8   0   2       17.15       13.72      8.02 o
  -7   0   2      134.95      120.25     11.28 o
  -6   0   2      443.70      489.73     17.77 o
  -5   0   2      626.87      613.28     14.89 o
  -4   0   2     4915.07     5406.27     39.19 o
  -3   0   2     1034.18      987.45     20.27 o
  -2   0   2    18322.10    19187.72    191.64 o
  -1   0   2      295.52      235.95      2.96 o
   0   0   2      304.85      283.51     14.44 o
   1   0   2       14.56        7.26      2.40 o
   2   0   2     4932.42     5250.70     33.18 o
   3   0   2       22.62       17.29      3.50 o
   4   0   2      480.30      517.57     14.89 o
   5   0   2       12.80       15.57      8.14 o
   6   0   2      208.93      234.65     14.27 o
   7   0   2       72.80       74.36     10.20 o
   8   0   2        3.62       -0.17      7.00 o
   9   0   2        8.99        9.43      8.47 o
  10   0   2        4.49       11.20      9.68 o
 -10   1   2        2.57        1.79     11.21 o
  -9   1   2        7.18       20.78      9.30 o
  -8   1   2       19.82       18.74      7.59 o
  -7   1   2      111.60      134.74     11.63 o
  -6   1   2       47.45       41.38      8.13 o
  -5   1   2      383.87      418.59     12.52 o
  -4   1   2        3.89        4.39      2.58 o
  -3   1   2     3796.67     4269.68     55.96 o
  -2   1   2      800.81      717.88     10.55 o
  -1   1   2     5644.27     6371.34     57.50 o
   0   1   2       31.57       61.22      3.64 o
   1   1   2    29171.17    28902.51    417.83 o
   2   1   2       40.96       31.66      3.53 o
   3   1   2     1672.05     1940.92     24.35 o
   4   1   2      112.19      114.89      8.49 o
   5   1   2      477.10      514.21     17.39 o
   6   1   2       25.13       15.78      7.00 o
   7   1   2       38.68       35.80      8.78 o
   8   1   2        1.18        7.41      7.76 o
   9   1   2        2.66        1.15      8.07 o
  10   1   2        0.11        6.88      9.89 o
 -10   2   2        1.34       -0.08     10.54 o
  -9   2   2        1.09        3.42      8.06 o
  -8   2   2      106.12      114.57     11.61 o
  -7   2   2        0.38       -0.14      6.12 o
  -6   2   2      258.69      319.47     14.30 o
  -5   2   2       10.13        8.98      4.19 o
  -4   2   2        4.06        0.01      2.56 o
  -3   2   2      236.01      195.33      5.01 o
  -2   2   2     1832.76     1937.14     23.73 o
  -1   2   2       21.98       12.66      1.09 o
   0   2   2     1493.86     1475.74      9.14 o
   1   2   2      295.02      257.58      4.70 o
   2   2   2     2561.43     2494.49     25.26 o
   3   2   2        7.05        2.67      3.66 o
   4   2   2     1682.20     1664.85     26.43 o
   5   2   2        0.91        0.57      5.46 o
   6   2   2      304.76      283.69     15.87 o
   7   2   2       15.11       28.02      8.54 o
   8   2   2      154.99      174.91     15.16 o
   9   2   2       26.77       33.14     10.49 o
 -10   3   2        0.10       15.76     11.83 o
  -9   3   2        9.74       14.62     11.09 o
  -8   3   2       18.49       12.71      7.12 o
  -7   3   2      862.18      849.07     28.40 o
  -6   3   2        3.58        0.78      4.97 o
  -5   3   2     3716.84     3702.55     64.73 o
  -4   3   2        4.93        3.93      2.45 o
  -3   3   2       17.74       32.51      2.33 o
  -2   3   2       30.36       28.60      4.42 o
  -1   3   2    43860.11    43751.24    908.73 o
   0   3   2     1726.04     1487.67     10.05 o
   1   3   2     6990.62     7285.77     64.80 o
   2   3   2      106.26       86.70      4.38 o
   3   3   2       30.67       26.44      4.90 o
   4   3   2       14.71       18.31      5.58 o
   5   3   2     1342.03     1257.58     26.51 o
   6   3   2       11.22        5.30      9.28 o
   7   3   2      244.02      245.57     16.28 o
   8   3   2       30.55       27.97      9.39 o
   9   3   2        7.00       15.72     11.84 o
 -10   4   2      300.94      312.51     26.40 o
  -9   4   2        5.97        2.83     10.53 o
  -8   4   2        9.39       17.56      7.12 o
  -7   4   2        7.38        5.62      6.26 o
  -6   4   2       45.15       60.66      5.92 o
  -5   4   2        7.77        4.29      3.07 o
  -4   4   2      674.13      744.43      8.85 o
  -3   4   2      462.04      397.16      6.08 o
  -2   4   2      210.60      174.04      5.55 o
  -1   4   2      392.31      339.89     16.17 o
   0   4   2     1995.71     1920.56     15.31 o
   1   4   2       25.69       19.18      1.84 o
   2   4   2      283.18      308.93      7.88 o
   3   4   2      161.75      169.17      6.38 o
   4   4   2      564.50      570.18     16.84 o
   5   4   2       55.79       44.76      8.40 o
   6   4   2       12.22       13.16      7.49 o
   7   4   2        7.47       15.69      7.90 o
   8   4   2        1.02       -0.98     10.15 o
   9   4   2       14.38       22.20     13.80 o
 -10   5   2        5.45        7.89     11.69 o
  -9   5   2      173.98      171.09     21.06 o
  -8   5   2        1.96       -6.93     12.35 o
  -7   5   2       10.49        1.63      7.60 o
  -6   5   2        3.03        0.08      3.59 o
  -5   5   2      372.68      375.35     11.18 o
  -4   5   2       21.69       18.19      2.09 o
  -3   5   2     3500.94     4042.34     56.17 o
  -2   5   2        0.94        0.94      1.35 o
  -1   5   2      274.50      246.83      5.27 o
   0   5   2      189.29      170.29      4.20 o
   1   5   2     2703.14     2841.87     27.09 o
   2   5   2       45.40       48.43      3.45 o
   3   5   2       68.47       87.24      4.70 o
   4   5   2       15.11       11.08      5.48 o
   5   5   2     1917.57     1939.96     49.13 o
   6   5   2       71.09       85.74     10.18 o
   7   5   2      237.50      246.06     22.20 o
   8   5   2       29.93       27.01     13.17 o
   9   5   2       15.92       22.77     13.81 o
 -10   6   2       32.00       31.31     14.50 o
  -9   6   2        0.13        3.52     12.08 o
  -8   6   2      302.91      299.72     22.77 o
  -7   6   2       14.19       16.71     10.69 o
  -6   6   2       60.90       67.71      5.29 o
  -5   6   2      146.07      135.29      5.21 o
  -4   6   2     1145.67     1265.57     18.23 o
  -3   6   2       28.09       29.43      3.96 o
  -2   6   2     1657.91     1820.63     13.94 o
  -1   6   2       52.47       44.90      3.08 o
   0   6   2     3161.77     3472.49     24.99 o
   1   6   2      175.18      224.20      4.99 o
   2   6   2       88.97      134.98      4.74 o
   3   6   2       73.82       70.21      4.72 o
   4   6   2     4061.02     3970.31     71.99 o
   5   6   2      126.01      139.59     11.34 o
   6   6   2        8.20        8.26      9.78 o
   7   6   2        0.00        9.52     10.92 o
   8   6   2      415.28      407.44     29.64 o
 -10   7   2        1.82        0.35     12.12 o
  -9   7   2       61.80       65.59     15.64 o
  -8   7   2       10.54       18.21     11.15 o
  -7   7   2       67.86       99.99     20.86 o
  -6   7   2        6.47        6.51      8.57 o
  -5   7   2     1356.25     1503.68     46.23 o
  -4   7   2        7.92        7.84      3.89 o
  -3   7   2      339.30      393.70      7.83 o
  -2   7   2        0.00        0.14      1.96 o
  -1   7   2       40.45       64.03      3.83 o
   0   7   2        1.97        1.53      2.03 o
   1   7   2      125.92      139.17      4.05 o
   2   7   2       33.58       43.75      6.36 o
   3   7   2       39.24       39.33      3.69 o
   4   7   2        0.92        3.38      4.82 o
   5   7   2       52.67       67.72     13.79 o
   6   7   2        0.06        6.40     10.15 o
   7   7   2        9.05        3.99     19.31 o
   8   7   2       51.54       74.85     18.09 o
 -10   8   2      324.06      325.28     28.41 o
  -9   8   2        0.19       -2.42      9.59 o
  -8   8   2     1447.10     1387.26     45.44 o
  -7   8   2        3.46       12.41     10.11 o
  -6   8   2      215.48      234.31     19.23 o
  -5   8   2       96.87       88.10      6.54 o
  -4   8   2     1975.32     2108.11     23.97 o
  -3   8   2      382.95      364.73      7.38 o
  -2   8   2      383.92      367.76      8.22 o
  -1   8   2      121.15      113.55      5.47 o
   0   8   2      510.69      629.04      9.13 o
   1   8   2      172.33      184.21      7.39 o
   2   8   2       44.02       48.50      6.83 o
   3   8   2        4.85       10.98      5.95 o
   4   8   2      675.86      684.05     24.64 o
   5   8   2       21.24       18.07     10.59 o
   6   8   2       13.21       14.85     13.23 o
   7   8   2       11.26       18.52     13.00 o
 -10   9   2        3.03        7.03     11.89 o
  -9   9   2      152.98      140.66     19.43 o
  -8   9   2        0.11       -4.85      8.95 o
  -7   9   2      150.18      181.46     18.35 o
  -6   9   2        0.00       -0.30      8.43 o
  -5   9   2        2.85        2.90      4.21 o
  -4   9   2        6.57        2.96      4.38 o
  -3   9   2      100.11      108.69      5.85 o
  -2   9   2        6.76        4.92      2.81 o
  -1   9   2      214.80      273.71      8.30 o
   0   9   2       33.43       31.61      3.82 o
   1   9   2       72.83       90.19      8.12 o
   2   9   2      112.07      116.84      9.60 o
   3   9   2       49.22       53.86      8.36 o
   4   9   2       28.79       19.99     10.76 o
   5   9   2      168.45      143.41     18.05 o
   6   9   2        8.83        7.85     11.59 o
   7   9   2      123.50      116.95     20.26 o
 -10  10   2       89.73       90.26     19.16 o
  -9  10   2       26.30       16.59     13.01 o
  -8  10   2        0.43       -2.98      9.88 o
  -7  10   2       58.24       61.04     13.37 o
  -6  10   2      198.83      177.41     17.38 o
  -5  10   2      232.73      204.96     17.60 o
  -4  10   2      314.51      326.54      8.69 o
  -3  10   2      230.43      250.12     10.29 o
  -2  10   2      249.68      242.89      8.52 o
  -1  10   2      115.00      117.97      6.39 o
   0  10   2        0.05       -0.94      2.94 o
   1  10   2       37.22       35.06      6.97 o
   2  10   2       46.09       32.77      7.36 o
   3  10   2      257.21      234.18     13.86 o
   4  10   2        1.88        1.55      9.73 o
   5  10   2       55.77       51.87     14.36 o
   6  10   2        8.96        5.47     11.07 o
 -10  11   2        6.86        5.76     13.35 o
  -9  11   2        6.63       19.59     13.29 o
  -8  11   2        0.01       -8.17      8.17 o
  -7  11   2        4.98       11.21     13.57 o
  -6  11   2       24.69       15.35      9.78 o
  -5  11   2       33.45       44.56     11.44 o
  -4  11   2      135.55      134.46      7.42 o
  -3  11   2      224.66      220.97      9.18 o
  -2  11   2       30.75       24.97      4.89 o
  -1  11   2      627.54      622.82     14.27 o
   0  11   2       81.91       87.44      6.85 o
   1  11   2      156.36      166.17     11.55 o
   2  11   2       57.51       50.91      8.37 o
   3  11   2       25.60       22.87      8.05 o
   4  11   2      259.94      262.52     23.57 o
   5  11   2        9.25        1.08     10.65 o
   6  11   2       17.90       15.72     15.39 o
  -9  12   2       25.44       12.36     12.68 o
  -8  12   2       39.91       36.53     13.82 o
  -7  12   2        4.27        3.85     11.54 o
  -6  12   2       48.11       52.72     12.55 o
  -5  12   2        5.12        2.25     10.33 o
  -4  12   2      102.18       99.68     27.39 o
  -3  12   2       76.16       79.96      6.75 o
  -2  12   2       21.19       29.26      5.34 o
  -1  12   2      167.63      169.79      8.79 o
   0  12   2        2.66        1.32      5.39 o
   1  12   2        2.25        2.74      5.78 o
   2  12   2       18.13        8.85      6.71 o
   3  12   2       17.76       12.29      7.78 o
   4  12   2       77.59       59.65     15.86 o
   5  12   2       96.26       76.66     18.18 o
  -9  13   2        7.14       -5.20     11.22 o
  -8  13   2        0.49        5.71     11.38 o
  -7  13   2        0.18        0.08     10.11 o
  -6  13   2       20.16       13.13     10.44 o
  -5  13   2        0.43       -5.37      7.33 o
  -4  13   2        0.61        5.93      5.57 o
  -3  13   2       39.11       36.97      5.66 o
  -2  13   2      609.34      590.96     15.35 o
  -1  13   2       53.72       56.74      8.30 o
   0  13   2      281.82      267.90     14.60 o
   1  13   2       46.20       43.62      8.80 o
   2  13   2       11.75        9.71      7.12 o
   3  13   2       27.15       13.08     10.03 o
   4  13   2      135.62      115.74     20.25 o
   5  13   2       36.81       52.41     17.84 o
  -8  14   2       18.65       19.51     12.59 o
  -7  14   2        1.69       -2.78      9.75 o
  -6  14   2       22.13       23.52     11.71 o
  -5  14   2       27.98       32.60     11.03 o
  -4  14   2      101.04      101.76     11.72 o
  -3  14   2        2.31        4.13      5.68 o
  -2  14   2      337.34      360.55     15.47 o
  -1  14   2        2.99       -2.72      5.61 o
   0  14   2      183.89      182.36     12.99 o
   1  14   2       20.64       12.81      7.50 o
   2  14   2        5.06       13.47      7.77 o
   3  14   2        0.11       -5.55      8.62 o
   4  14   2       15.77       12.92     13.96 o
  -8  15   2        2.61        8.20     11.58 o
  -7  15   2      119.89      132.82     19.61 o
  -6  15   2        1.38        3.88      9.88 o
  -5  15   2        5.02        9.66      7.17 o
  -4  15   2        9.25        8.29      7.69 o
  -3  15   2      912.09      927.46     29.60 o
  -2  15   2       87.62       87.01     12.52 o
  -1  15   2       33.79       38.94      8.58 o
   0  15   2       28.91       31.13      8.36 o
   1  15   2       78.85       74.34     11.00 o
   2  15   2        5.93       -0.09      8.26 o
   3  15   2        2.08       -6.97      9.27 o
  -7  16   2       24.49       35.69     14.97 o
  -6  16   2      187.98      180.35     16.99 o
  -5  16   2       23.30       23.59      9.86 o
  -4  16   2      151.42      170.41     20.61 o
  -3  16   2       25.74       24.05     12.63 o
  -2  16   2        1.88        6.86      7.37 o
  -1  16   2       11.68        7.88      6.63 o
   0  16   2       87.53       85.32     13.95 o
   1  16   2        0.27       -8.08      8.08 o
   2  16   2       16.00       17.10     11.27 o
  -6  17   2       31.75       30.28      9.41 o
  -5  17   2        0.02       -6.57     10.41 o
  -4  17   2      168.51      203.27     22.66 o
  -3  17   2      247.49      252.46     24.81 o
  -2  17   2       20.27       19.49      9.14 o
  -1  17   2       24.87       26.42     11.24 o
   0  17   2        0.14       -4.27      9.17 o
  -4  18   2      136.26      140.38     21.35 o
  -3  18   2       25.97       23.01     16.00 o
  -2  18   2       16.66       31.82     12.24 o
   0 -18   3      110.53      105.18     13.42 o
   1 -18   3       41.55       35.25     12.48 o
   2 -18   3       60.85       79.58     12.08 o
   3 -18   3      278.06      293.50     27.11 o
   4 -18   3       37.87       32.87     15.11 o
   5 -18   3       29.09       21.63     13.71 o
  -1 -17   3       34.84       34.78     10.34 o
   0 -17   3        4.05       -6.87      6.87 o
   1 -17   3      213.89      218.91     15.53 o
   2 -17   3       70.62       65.96     11.17 o
   3 -17   3       97.82       79.44     13.26 o
   4 -17   3        0.13       -4.32      9.70 o
   5 -17   3      247.52      305.56     37.94 o
   6 -17   3        1.64       12.37     15.12 o
  -3 -16   3        8.90       -7.66      7.66 o
  -2 -16   3      137.17      145.76     14.52 o
  -1 -16   3       78.17       62.73     10.99 o
   0 -16   3       20.66       22.73      8.46 o
   1 -16   3      117.57      106.92     11.74 o
   2 -16   3      307.62      315.10     14.92 o
   3 -16   3        8.70       17.83      9.43 o
   4 -16   3      108.12      145.00     21.00 o
   5 -16   3      113.56      112.39     16.53 o
   6 -16   3       99.89      107.11     16.72 o
   7 -16   3      182.33      218.17     23.58 o
  -4 -15   3        0.29       -3.47      8.42 o
  -3 -15   3       26.87       24.09      8.93 o
  -2 -15   3       48.02       32.74      8.89 o
  -1 -15   3      120.30      111.27     12.22 o
   0 -15   3        6.92       -2.84      6.58 o
   1 -15   3      124.54      122.84     11.53 o
   2 -15   3       30.52       24.06      7.55 o
   3 -15   3        2.71        2.12      7.14 o
   4 -15   3        9.24        9.18      7.27 o
   5 -15   3        5.81       -0.96     10.26 o
   6 -15   3       10.53       17.74     11.05 o
   7 -15   3       34.44       46.29     14.60 o
   8 -15   3        4.22       -6.57     11.51 o
  -4 -14   3      169.72      175.14     15.70 o
  -3 -14   3      123.02      117.06     12.91 o
  -2 -14   3       10.37        5.18      7.12 o
  -1 -14   3      239.69      260.59     15.49 o
   0 -14   3        8.46       -0.23      5.82 o
   1 -14   3       24.03       12.92      6.62 o
   2 -14   3      341.69      334.79     15.69 o
   3 -14   3       29.92       18.28      5.94 o
   4 -14   3       52.69       46.01      8.96 o
   5 -14   3       24.02       31.36     11.21 o
   6 -14   3       81.90       77.63     14.71 o
   7 -14   3        9.78        4.28     10.80 o
   8 -14   3       93.83       90.42     17.96 o
  -5 -13   3        7.09        3.68      9.57 o
  -4 -13   3       93.25       91.74     12.14 o
  -3 -13   3        1.00       -3.06      6.48 o
  -2 -13   3      120.05      117.11     11.80 o
  -1 -13   3       90.83      100.05     10.37 o
   0 -13   3       31.11       32.81      7.58 o
   1 -13   3       89.68       89.39      9.28 o
   2 -13   3      221.91      153.58      9.02 o
   3 -13   3      125.49      109.78      8.70 o
   4 -13   3      202.91      147.95     19.91 o
   5 -13   3       20.89       20.57      7.49 o
   6 -13   3      375.23      367.38     24.80 o
   7 -13   3       90.25       80.00     15.74 o
   8 -13   3      125.78      140.32     19.28 o
   9 -13   3        0.36       -0.69     12.11 o
  -6 -12   3       23.73       33.98     12.34 o
  -5 -12   3       89.09       66.37     13.36 o
  -4 -12   3        1.57        1.27      7.09 o
  -3 -12   3      175.82      184.34     13.54 o
  -2 -12   3       59.04       61.06      9.26 o
  -1 -12   3      249.10      243.55     13.41 o
   0 -12   3      230.72      204.16     12.41 o
   1 -12   3       25.09       21.26      4.84 o
   2 -12   3      137.48      124.71      8.63 o
   3 -12   3       11.79        8.03      5.22 o
   4 -12   3      344.20      292.96     12.16 o
   5 -12   3     1338.86     1327.57     46.66 o
   6 -12   3      295.45      293.27     21.57 o
   7 -12   3     1147.65     1026.65     39.71 o
   8 -12   3        1.18       -5.98     10.79 o
   9 -12   3      120.84      121.59     19.95 o
  -6 -11   3       71.29       76.28     14.32 o
  -5 -11   3      101.27      107.87     14.52 o
  -4 -11   3      249.18      305.63     16.69 o
  -3 -11   3        8.50       11.38      7.05 o
  -2 -11   3      216.61      196.43     12.45 o
  -1 -11   3       19.60       13.32      6.31 o
   0 -11   3      521.68      549.89     11.71 o
   1 -11   3       37.69       39.91      4.21 o
   2 -11   3        0.00       -0.58      4.33 o
   3 -11   3       38.69       28.26      5.69 o
   4 -11   3      177.03      165.38     10.58 o
   5 -11   3       66.78       73.83      7.25 o
   6 -11   3      685.66      618.00     20.95 o
   7 -11   3        0.02       -8.69      8.69 o
   8 -11   3      867.83      852.81     38.15 o
   9 -11   3       10.65       18.34     13.26 o
  -7 -10   3      106.82      115.79     16.35 o
  -6 -10   3        6.00        2.74      9.05 o
  -5 -10   3       41.72       59.55     11.84 o
  -4 -10   3      101.32       88.06     10.50 o
  -3 -10   3       83.96       77.04      9.34 o
  -2 -10   3      532.56      537.05     18.03 o
  -1 -10   3       56.55       43.90      7.09 o
   0 -10   3      133.24      126.19      5.47 o
   1 -10   3      188.82      187.42      8.46 o
   2 -10   3        0.12       -2.14      3.88 o
   3 -10   3        7.93        2.11      3.11 o
   4 -10   3        0.73        1.47      4.41 o
   5 -10   3        0.01       -2.82      3.10 o
   6 -10   3        2.43       -0.90      5.79 o
   7 -10   3        1.51       -0.47      9.75 o
   8 -10   3       57.65       63.46     14.84 o
   9 -10   3       44.09       42.62     14.51 o
  10 -10   3        9.23       20.24     13.75 o
  -7  -9   3        3.67       -7.48      7.48 o
  -6  -9   3        0.52        0.70      7.84 o
  -5  -9   3       41.75       51.06     10.54 o
  -4  -9   3      836.70      805.40     23.04 o
  -3  -9   3     1021.88      997.24     23.97 o
  -2  -9   3      273.56      271.37     13.10 o
  -1  -9   3     1400.99     1375.78     24.40 o
   0  -9   3     1152.61     1200.03     18.00 o
   1  -9   3      967.08      943.33     13.30 o
   2  -9   3       75.25       95.71      6.19 o
   3  -9   3      105.30      111.50      7.47 o
   4  -9   3        7.31        5.61      3.07 o
   5  -9   3       44.29       32.94      5.60 o
   6  -9   3        3.03        1.05      4.44 o
   7  -9   3       51.85       54.33     13.23 o
   8  -9   3      212.83      175.71     20.39 o
   9  -9   3        1.54        3.29     11.13 o
  10  -9   3       32.24       31.82     15.50 o
  -8  -8   3        0.15       -2.79     14.45 o
  -7  -8   3       88.86       88.31     13.84 o
  -6  -8   3      161.30      138.80     14.59 o
  -5  -8   3      379.57      354.98     19.33 o
  -4  -8   3      725.70      670.29     20.25 o
  -3  -8   3      356.81      370.25     14.65 o
  -2  -8   3      340.48      316.79     12.85 o
  -1  -8   3      157.39      189.63      7.24 o
   0  -8   3      425.09      415.24      7.95 o
   1  -8   3       35.07       62.25      4.24 o
   2  -8   3      405.77      407.21     10.21 o
   3  -8   3      260.46      216.73      8.97 o
   4  -8   3       37.14       31.34      5.08 o
   5  -8   3      140.25      140.98      8.43 o
   6  -8   3       55.03       58.94      6.84 o
   7  -8   3        1.23        3.00      6.34 o
   8  -8   3      133.40      107.01     16.83 o
   9  -8   3       31.36        1.27     10.96 o
  10  -8   3        3.37       -5.60     11.77 o
  -8  -7   3       28.23       33.50     14.96 o
  -7  -7   3        2.88        2.76      7.67 o
  -6  -7   3      123.35       99.03     12.63 o
  -5  -7   3      124.66      106.73     11.79 o
  -4  -7   3      693.80      661.48     15.77 o
  -3  -7   3      128.85      117.63      8.82 o
  -2  -7   3      393.67      419.39     13.40 o
  -1  -7   3     1283.06     1250.30     18.09 o
   0  -7   3      681.13      689.26      9.98 o
   1  -7   3     2896.21     2925.56     20.92 o
   2  -7   3      845.64      848.22     21.36 o
   3  -7   3      367.75      375.31      8.31 o
   4  -7   3      231.01      220.12      9.03 o
   5  -7   3        7.07        6.76      5.74 o
   6  -7   3     1068.95     1024.95     24.48 o
   7  -7   3        5.80       10.65      6.72 o
   8  -7   3      227.37      235.08     21.57 o
   9  -7   3       14.84        7.25     12.22 o
  10  -7   3        4.37        1.00     11.98 o
  -9  -6   3       16.63       27.01     15.11 o
  -8  -6   3        6.62       -2.81     10.60 o
  -7  -6   3       40.61       33.85     12.93 o
  -6  -6   3        3.70        2.27      6.70 o
  -5  -6   3       12.01        6.53      5.00 o
  -4  -6   3      107.53      106.25      7.41 o
  -3  -6   3       74.57       74.87      3.88 o
  -2  -6   3       11.82       13.05      4.25 o
  -1  -6   3      261.31      286.37      7.32 o
   0  -6   3       76.07       83.89      4.25 o
   1  -6   3       74.74       98.30      4.15 o
   2  -6   3      284.68      275.01      6.51 o
   3  -6   3       48.70       62.39      5.00 o
   4  -6   3       26.05       15.07      5.06 o
   5  -6   3      739.62      721.84     19.05 o
   6  -6   3       23.78       12.49      6.33 o
   7  -6   3      795.02      766.19     23.02 o
   8  -6   3        0.28        3.86      7.20 o
   9  -6   3       14.30       15.35     12.13 o
  10  -6   3        3.34        1.95     11.76 o
  -9  -5   3       55.03       31.13     22.89 o
  -8  -5   3       18.78       21.73     13.11 o
  -7  -5   3        3.76        5.52      8.02 o
  -6  -5   3      284.88      285.59     13.31 o
  -5  -5   3       71.65       83.18      7.93 o
  -4  -5   3       53.10       47.61      5.84 o
  -3  -5   3       20.78       25.29      3.08 o
  -2  -5   3      887.61     1059.45     13.03 o
  -1  -5   3      153.20      169.59      3.67 o
   0  -5   3        0.75        4.04      2.02 o
   1  -5   3       75.69       69.84      3.42 o
   2  -5   3      117.29      135.38      5.04 o
   3  -5   3       28.32       33.83      4.95 o
   4  -5   3      293.09      282.01     11.60 o
   5  -5   3       65.25       61.66      7.75 o
   6  -5   3      420.78      399.96     16.51 o
   7  -5   3       88.61       87.15     10.29 o
   8  -5   3       18.19       14.53      7.99 o
   9  -5   3        0.44        6.18     10.93 o
  10  -5   3        5.92       -7.16     10.49 o
  -9  -4   3       99.46      108.48     19.08 o
  -8  -4   3      221.09      229.21     22.20 o
  -7  -4   3      195.67      215.06     12.76 o
  -6  -4   3      139.47      133.62     10.03 o
  -5  -4   3        5.59        2.76      4.99 o
  -4  -4   3      213.00      228.80      9.70 o
  -3  -4   3      197.65      195.06      5.76 o
  -2  -4   3      131.12      149.20      3.79 o
  -1  -4   3     1918.36     1875.95     14.10 o
   0  -4   3     1683.57     1561.08     22.50 o
   1  -4   3     3590.64     3883.76     31.58 o
   2  -4   3      122.76       76.42     28.51 o
   3  -4   3      416.51      417.42     11.74 o
   4  -4   3      173.57      170.56      9.73 o
   5  -4   3      907.88      736.96     18.92 o
   6  -4   3       21.44       19.79      6.97 o
   7  -4   3       48.67       50.75      9.00 o
   8  -4   3        4.13        1.66      6.45 o
   9  -4   3        0.07        2.16      7.87 o
  10  -4   3        0.00        0.97     10.98 o
  -9  -3   3      391.97      349.63     31.06 o
  -8  -3   3      191.75      149.75     14.06 o
  -7  -3   3      115.77      103.35     11.34 o
  -6  -3   3       23.79       35.61      7.11 o
  -5  -3   3      151.26      149.70      9.39 o
  -4  -3   3      368.99      432.80     10.29 o
  -3  -3   3      594.91      596.90     10.17 o
  -2  -3   3      110.37      118.32      3.64 o
  -1  -3   3      333.35      326.95      5.06 o
   0  -3   3    39960.88    39004.29    300.43 o
   1  -3   3      178.29      139.19      4.21 o
   2  -3   3       15.15       25.01     12.34 o
   3  -3   3       14.40       10.39      3.88 o
   4  -3   3     2524.72     2665.50     31.15 o
   5  -3   3       14.64       13.52      5.35 o
   6  -3   3      404.44      386.07     16.45 o
   7  -3   3        6.02        5.73      6.67 o
   8  -3   3      557.15      535.32     21.88 o
   9  -3   3        0.07        2.27      8.02 o
  10  -3   3       45.28       38.67     14.72 o
 -10  -2   3       61.03       20.68     33.22 o
  -9  -2   3      122.30      123.08     14.27 o
  -8  -2   3       40.06       35.53      9.70 o
  -7  -2   3     2094.94     2019.74     37.80 o
  -6  -2   3      126.48      115.90      9.22 o
  -5  -2   3     6216.57     6471.91     95.48 o
  -4  -2   3        0.00        0.66      5.12 o
  -3  -2   3    18404.92    20080.36    140.57 o
  -2  -2   3      321.98      283.64      5.65 o
  -1  -2   3     2848.99     2827.22     91.56 o
   0  -2   3      452.08      358.88      7.34 o
   1  -2   3    14216.25    15121.23    189.55 o
   2  -2   3        1.55       -0.27      1.97 o
   3  -2   3     3051.33     3364.39     30.73 o
   4  -2   3        0.29        0.18      4.05 o
   5  -2   3        0.07       -3.20      4.85 o
   6  -2   3        0.79       -4.66      5.51 o
   7  -2   3       60.93       17.80     15.76 o
   8  -2   3        0.10        3.22      5.85 o
   9  -2   3      141.29      141.80     14.45 o
  10  -2   3        3.97       11.31      9.45 o
 -10  -1   3       70.25       48.55     14.90 o
  -9  -1   3       43.18       33.66      9.55 o
  -8  -1   3      432.90      285.16     96.81 o
  -7  -1   3      417.67      249.17    109.63 o
  -6  -1   3     1023.57     1012.98     24.70 o
  -5  -1   3      986.28      968.50     18.45 o
  -4  -1   3      454.85      556.51     29.64 o
  -3  -1   3      880.98      797.75     34.22 o
  -2  -1   3     2236.73     2313.76     28.88 o
  -1  -1   3      154.11      147.44      2.63 o
   0  -1   3     2203.51     2186.41     17.44 o
   1  -1   3        6.52       10.01      1.75 o
   2  -1   3     1850.59     1770.88     46.99 o
   3  -1   3       68.14       58.64      6.25 o
   4  -1   3     1759.61     1751.98     25.99 o
   5  -1   3       42.05       48.40      7.39 o
   6  -1   3      523.84      533.26     19.17 o
   7  -1   3       42.25       36.78      8.71 o
   8  -1   3      205.01      222.88     15.91 o
   9  -1   3        2.46       12.63      8.69 o
  10  -1   3        8.96       -2.18      7.07 o
 -10   0   3       21.49        8.47     11.29 o
  -9   0   3       65.06       39.41     10.20 o
  -8   0   3        6.73        0.59      7.35 o
  -7   0   3       92.46      141.35     11.83 o
  -6   0   3      194.86      173.16     11.96 o
  -5   0   3     3760.39     4070.83     47.70 o
  -4   0   3      190.52      181.23      7.13 o
  -3   0   3     7760.05     8122.11     86.44 o
  -2   0   3        3.89        0.74      1.81 o
  -1   0   3     8642.54     8890.17     80.75 o
   0   0   3       59.14       65.40      1.77 o
   1   0   3     1617.15     1732.71     33.41 o
   2   0   3       27.37       26.82      3.99 o
   3   0   3     1029.63     1164.06     18.92 o
   4   0   3        0.40        2.20      4.23 o
   5   0   3      117.26      142.88     13.20 o
   6   0   3        4.83        4.65      6.34 o
   7   0   3        0.40       -2.04      6.50 o
   8   0   3       11.19       13.86      8.09 o
   9   0   3       69.59       48.35     11.36 o
  10   0   3        8.31       11.82     10.29 o
 -10   1   3        5.80        8.30     11.17 o
  -9   1   3        6.88       -1.52      7.54 o
  -8   1   3       93.38      107.69     11.54 o
  -7   1   3        5.17       11.15      6.76 o
  -6   1   3      234.76      221.47     10.99 o
  -5   1   3       88.96       80.60      5.67 o
  -4   1   3      819.01     1015.21     13.43 o
  -3   1   3       24.98       29.80      2.95 o
  -2   1   3    11523.10    12661.14     74.24 o
  -1   1   3      108.56       73.25      2.22 o
   0   1   3     7373.09     6182.64    726.58 o
   1   1   3       75.78       88.32      4.42 o
   2   1   3        9.69        5.17      2.74 o
   3   1   3        1.72        1.80      3.62 o
   4   1   3       81.39       53.69      6.72 o
   5   1   3       12.06       14.33      6.12 o
   6   1   3       39.49       32.64      7.92 o
   7   1   3        6.30        9.33      7.11 o
   8   1   3        2.71        5.07      7.68 o
   9   1   3       12.90       19.67      9.73 o
 -10   2   3        5.59        6.51     11.02 o
  -9   2   3       93.29       80.15     14.91 o
  -8   2   3       21.92       23.30      8.08 o
  -7   2   3       72.96       81.58      9.73 o
  -6   2   3       18.11       12.92      5.39 o
  -5   2   3     1231.51     1416.76     25.14 o
  -4   2   3        1.10        0.81      2.20 o
  -3   2   3      732.71      810.99      8.72 o
  -2   2   3      199.07      171.99      4.06 o
  -1   2   3     3779.33     3986.03     36.46 o
   0   2   3     3042.73     2254.29    202.36 o
   1   2   3     3086.55     3364.30     21.76 o
   2   2   3      282.25      254.48      8.88 o
   3   2   3       66.16       78.17      6.65 o
   4   2   3       48.13       44.12      6.50 o
   5   2   3        6.74        1.29      6.06 o
   6   2   3       10.16        7.35      6.82 o
   7   2   3       36.61       15.08      7.80 o
   8   2   3       78.66       77.49     12.08 o
   9   2   3        0.78        1.22      8.70 o
 -10   3   3       56.53       39.25     14.05 o
  -9   3   3        0.04       -9.12      9.12 o
  -8   3   3        7.39        6.35      6.91 o
  -7   3   3        4.51       -0.78      6.04 o
  -6   3   3      304.12      301.59     11.64 o
  -5   3   3        3.00        2.51      3.04 o
  -4   3   3      473.85      619.07      9.60 o
  -3   3   3      108.09       81.42      4.22 o
  -2   3   3     1406.03     1416.40     23.32 o
  -1   3   3     3876.22     3494.68     35.99 o
   0   3   3      173.68      195.27      4.38 o
   1   3   3      761.08      687.00      8.60 o
   2   3   3       17.58       27.20      4.11 o
   3   3   3        0.01       -0.93      3.80 o
   4   3   3      188.72      157.75     14.78 o
   5   3   3      127.32      119.26     10.35 o
   6   3   3      463.52      477.15     26.07 o
   7   3   3        5.53        4.83      7.22 o
   8   3   3       76.44       96.04     12.76 o
   9   3   3       15.25       24.84     14.26 o
 -10   4   3        1.35        8.66     11.97 o
  -9   4   3      118.47      114.81     17.25 o
  -8   4   3       11.92       15.04     10.40 o
  -7   4   3        0.85       -5.38      5.38 o
  -6   4   3        0.34       -0.71      3.51 o
  -5   4   3      287.51      270.27      7.65 o
  -4   4   3       91.61       71.33      3.13 o
  -3   4   3      100.77       78.38      6.95 o
  -2   4   3      126.68      109.56      3.91 o
  -1   4   3        0.00        3.98      1.26 o
   0   4   3       20.43       15.72      1.94 o
   1   4   3      983.79     1304.58     12.11 o
   2   4   3      111.04      116.91      6.90 o
   3   4   3       79.93       69.26      6.71 o
   4   4   3      232.48      262.59     12.87 o
   5   4   3     1309.81     1286.61     27.62 o
   6   4   3       10.54        7.97      7.09 o
   7   4   3       56.47       64.38     10.52 o
   8   4   3        1.75       -5.66     10.09 o
   9   4   3       94.87      131.37     20.70 o
 -10   5   3        0.24        5.93     11.59 o
  -9   5   3       39.66       50.28     14.22 o
  -8   5   3        4.85       -8.07      9.20 o
  -7   5   3        3.55        7.43      6.31 o
  -6   5   3       65.36       84.40      5.67 o
  -5   5   3       13.74       14.50      3.19 o
  -4   5   3      408.44      425.10     15.10 o
  -3   5   3       31.97       27.78      5.34 o
  -2   5   3       82.25       81.43      3.24 o
  -1   5   3      120.52      136.48      3.81 o
   0   5   3     2042.82     2143.64     16.32 o
   1   5   3       38.04       43.04      2.76 o
   2   5   3      180.98      205.12      6.16 o
   3   5   3      158.50      168.70      9.67 o
   4   5   3      390.70      371.82     14.91 o
   5   5   3      165.42      156.12     15.06 o
   6   5   3       32.93       35.94      8.31 o
   7   5   3        0.00       -2.34      9.54 o
   8   5   3      113.67      106.52     18.66 o
 -10   6   3        0.08        3.12     11.79 o
  -9   6   3      114.23      122.78     18.37 o
  -8   6   3        0.78       -2.69      8.92 o
  -7   6   3     4744.82     4645.56     94.25 o
  -6   6   3        2.02       -0.03      2.80 o
  -5   6   3     1303.17     1366.74     28.65 o
  -4   6   3        7.75        5.53      5.16 o
  -3   6   3       26.32       29.50      2.98 o
  -2   6   3      163.06      176.70      5.09 o
  -1   6   3      729.93      701.85      9.19 o
   0   6   3       76.55       72.54      3.64 o
   1   6   3     2499.73     2801.32     31.93 o
   2   6   3        5.83       13.93      2.30 o
   3   6   3       17.47       15.52      5.18 o
   4   6   3      131.31      140.79     11.88 o
   5   6   3     1079.09     1157.22     46.64 o
   6   6   3      117.61      114.24     16.56 o
   7   6   3       93.47      111.65     17.53 o
   8   6   3      218.65      224.64     24.22 o
 -10   7   3       93.70       95.34     18.41 o
  -9   7   3        1.34       10.06     10.91 o
  -8   7   3     1543.73     1472.95     46.26 o
  -7   7   3        9.57        5.78     15.12 o
  -6   7   3       72.52       92.47     11.23 o
  -5   7   3        3.14       11.09      7.05 o
  -4   7   3     2537.70     2979.82     61.63 o
  -3   7   3       56.79       57.30      5.31 o
  -2   7   3      777.95      813.99     10.21 o
  -1   7   3       29.71       40.26      3.28 o
   0   7   3     2526.28     2869.92     35.38 o
   1   7   3       21.16       16.48      2.45 o
   2   7   3      448.26      439.30      8.17 o
   3   7   3       46.32       38.69      5.95 o
   4   7   3     1580.31     1624.25     75.51 o
   5   7   3        0.19        9.05      9.06 o
   6   7   3       13.48        2.22     10.40 o
   7   7   3        0.00       -5.04      9.91 o
   8   7   3       98.99       95.83     34.77 o
 -10   8   3        0.33       10.21     12.94 o
  -9   8   3       20.37       16.91     12.50 o
  -8   8   3       15.93       20.29     11.81 o
  -7   8   3       48.16       56.29     12.60 o
  -6   8   3        0.86        1.28      6.98 o
  -5   8   3      532.39      610.92     21.44 o
  -4   8   3       45.60       52.82      3.83 o
  -3   8   3      272.20      280.26      7.80 o
  -2   8   3      138.22      143.89      5.54 o
  -1   8   3      166.55      181.17      6.63 o
   0   8   3       12.24       13.55      3.01 o
   1   8   3       72.46       63.66      3.61 o
   2   8   3        2.28        3.80      4.83 o
   3   8   3      547.20      534.35     20.71 o
   4   8   3      340.65      318.20     22.74 o
   5   8   3        6.13        4.18      9.88 o
   6   8   3       16.98       10.75     10.93 o
   7   8   3       11.28        6.14     16.07 o
 -10   9   3       48.91       49.03     15.55 o
  -9   9   3        3.28       -5.09      9.23 o
  -8   9   3      147.28      157.35     19.42 o
  -7   9   3       46.95       34.76     12.11 o
  -6   9   3      277.94      252.27     16.37 o
  -5   9   3      180.12      170.59     13.03 o
  -4   9   3     1002.36     1006.97     27.04 o
  -3   9   3       19.73       18.84      3.23 o
  -2   9   3        3.13        1.89      2.69 o
  -1   9   3      229.81      258.44      8.20 o
   0   9   3      124.12      144.37      6.29 o
   1   9   3       18.43       14.41      2.59 o
   2   9   3        1.75        2.79      4.99 o
   3   9   3       97.24       88.84     11.28 o
   4   9   3       82.25       90.52     15.38 o
   5   9   3        0.25        8.62     15.39 o
   6   9   3        1.35       -1.76     14.18 o
   7   9   3       13.29        9.80     18.77 o
 -10  10   3        0.20      -11.23     11.23 o
  -9  10   3       19.60       22.60     13.19 o
  -8  10   3        7.53        4.23     10.71 o
  -7  10   3      133.61      122.32     17.00 o
  -6  10   3      111.02       94.93     13.98 o
  -5  10   3        6.26        4.01      6.71 o
  -4  10   3      234.71      229.25     10.87 o
  -3  10   3      648.67      626.98     20.89 o
  -2  10   3      110.14       99.40      6.06 o
  -1  10   3       60.68       76.23      5.43 o
   0  10   3       90.76       87.25      5.49 o
   1  10   3       47.21       43.73      7.16 o
   2  10   3      250.91      248.16     13.42 o
   3  10   3       44.10       50.92     10.17 o
   4  10   3       94.71       82.05     15.27 o
   5  10   3       92.59       91.88     16.81 o
   6  10   3      121.00       92.77     18.36 o
 -10  11   3       16.48       27.83     14.34 o
  -9  11   3        0.58        8.57     11.00 o
  -8  11   3       16.57       18.78     12.44 o
  -7  11   3       74.72       84.86     15.51 o
  -6  11   3       11.30        6.50      8.69 o
  -5  11   3      228.35      211.02     15.16 o
  -4  11   3       89.05       89.76      8.16 o
  -3  11   3      146.07      127.06      6.95 o
  -2  11   3      510.36      492.66     12.01 o
  -1  11   3      100.16      107.39      6.68 o
   0  11   3      408.06      447.03     11.80 o
   1  11   3       34.84       37.85      7.49 o
   2  11   3      340.16      350.92     16.35 o
   3  11   3      173.30      161.06     19.50 o
   4  11   3      245.64      272.15     24.05 o
   5  11   3        0.27       -3.12     10.70 o
   6  11   3       67.27       57.15     17.10 o
  -9  12   3       20.45       12.21     12.72 o
  -8  12   3        0.84        7.76     11.02 o
  -7  12   3      276.11      255.21     22.24 o
  -6  12   3      140.57      118.48     15.90 o
  -5  12   3      275.86      248.97     19.60 o
  -4  12   3      234.08      229.07     13.73 o
  -3  12   3        0.09        1.53      3.62 o
  -2  12   3       56.58       74.93      6.63 o
  -1  12   3       13.51       13.23      4.53 o
   0  12   3       19.22       22.97      6.64 o
   1  12   3        0.14       -5.50      5.50 o
   2  12   3       65.84       59.72     11.46 o
   3  12   3       16.86       16.17      8.92 o
   4  12   3      282.10      282.12     25.46 o
   5  12   3        0.45      -10.87     10.87 o
  -9  13   3        8.90        6.84     12.30 o
  -8  13   3       12.69       20.91     11.86 o
  -7  13   3        0.26       14.49     11.43 o
  -6  13   3       12.73       21.89     10.81 o
  -5  13   3        0.03        0.89      8.27 o
  -4  13   3       11.72       16.95      8.35 o
  -3  13   3       89.72       95.16      9.10 o
  -2  13   3      326.08      336.62     12.18 o
  -1  13   3      152.53      146.35     10.95 o
   0  13   3        0.01        2.09      6.07 o
   1  13   3       21.35       24.58      7.49 o
   2  13   3      285.01      288.28     21.90 o
   3  13   3       19.70       22.64     10.63 o
   4  13   3       34.84       15.08     13.72 o
  -8  14   3       14.90       15.43     13.06 o
  -7  14   3        5.48       10.33     10.70 o
  -6  14   3       74.49       67.98     14.42 o
  -5  14   3       88.34       82.04     11.83 o
  -4  14   3        0.73        0.88      6.89 o
  -3  14   3      181.94      179.53     11.89 o
  -2  14   3      146.56      138.34     13.93 o
  -1  14   3        0.32        2.86      5.63 o
   0  14   3       53.26       56.71      9.12 o
   1  14   3       59.58       45.98     11.50 o
   2  14   3        1.85       -2.88      7.80 o
   3  14   3        0.61       -2.22      8.99 o
   4  14   3        1.85        1.85     13.16 o
  -8  15   3        4.88       11.24     12.85 o
  -7  15   3        6.22       18.39     12.15 o
  -6  15   3      189.03      180.60     16.41 o
  -5  15   3      112.07      101.36     12.79 o
  -4  15   3       94.15       87.86     11.80 o
  -3  15   3      255.92      224.81     21.61 o
  -2  15   3      222.91      220.47     16.85 o
  -1  15   3       57.67       54.19     11.89 o
   0  15   3      107.86      125.61     14.80 o
   1  15   3       73.56       86.85     13.83 o
   2  15   3       26.40       27.97     10.99 o
   3  15   3       45.97       54.87     17.45 o
  -7  16   3      405.27      392.47     29.74 o
  -6  16   3       40.57       53.64     12.23 o
  -5  16   3      312.49      300.97     20.04 o
  -4  16   3      181.40      213.11     22.67 o
  -3  16   3      355.93      384.27     28.16 o
  -2  16   3       39.55       37.50      9.62 o
  -1  16   3       87.91       94.89     15.44 o
   0  16   3        5.13        4.16     10.19 o
   1  16   3        5.26        6.74      9.47 o
   2  16   3        0.09       -2.81      9.11 o
  -6  17   3       20.69       23.36      9.35 o
  -5  17   3       23.30       20.78     14.26 o
  -4  17   3        3.61       -1.90      9.76 o
  -3  17   3       17.86        2.93     11.36 o
  -2  17   3       97.23      103.90     15.34 o
  -1  17   3       30.33       35.55     11.96 o
   0  17   3        5.41       -5.54      9.44 o
  -3  18   3        1.77        2.23     10.88 o
   0 -18   4       10.65       26.23      9.97 o
   1 -18   4       31.13       26.86     18.14 o
   2 -18   4       54.59       84.26     12.69 o
   3 -18   4       56.16       49.93     12.34 o
   4 -18   4        4.42        2.92     12.09 o
   5 -18   4       53.82       52.06     16.50 o
  -1 -17   4        3.70        4.17      8.32 o
   0 -17   4        5.15        9.32      8.18 o
   1 -17   4        0.05        1.10      7.24 o
   2 -17   4       13.73        5.54      8.20 o
   3 -17   4        0.22       -2.69      8.39 o
   4 -17   4       49.21       44.23     14.46 o
   5 -17   4       65.88       83.71     25.25 o
   6 -17   4        0.60       -1.65     10.26 o
  -3 -16   4        7.59       -1.87      8.10 o
  -2 -16   4       10.58        3.15      8.00 o
  -1 -16   4       16.63       -1.06      7.44 o
   0 -16   4      108.33       94.84     11.74 o
   1 -16   4        6.03        4.73      7.22 o
   2 -16   4        8.11        0.53      5.87 o
   3 -16   4        1.09        6.83      8.65 o
   4 -16   4       25.15       32.17     11.97 o
   5 -16   4        1.15        3.57     10.11 o
   6 -16   4       46.26       49.02     13.85 o
   7 -16   4        0.50       -6.02     11.21 o
  -4 -15   4      124.63      121.71     14.61 o
  -3 -15   4        4.02        3.15      8.27 o
  -2 -15   4       53.61       43.01     10.09 o
  -1 -15   4        2.18        7.50      7.36 o
   0 -15   4      255.89      258.64     15.75 o
   1 -15   4      103.28       96.13     10.76 o
   2 -15   4      124.11      122.66     11.13 o
   3 -15   4        0.16       -2.36      4.64 o
   4 -15   4        0.39        5.36      6.94 o
   5 -15   4       29.60       19.63      9.87 o
   6 -15   4        0.43        4.46      9.94 o
   7 -15   4        0.81       -1.37     10.97 o
   8 -15   4        2.73       -0.11     11.92 o
  -4 -14   4      116.17      116.31     13.59 o
  -3 -14   4        4.52        5.50      7.56 o
  -2 -14   4        0.04       -0.76      6.70 o
  -1 -14   4       16.27       22.31      7.84 o
   0 -14   4        2.86        0.05      6.03 o
   1 -14   4       16.22       14.98      6.90 o
   2 -14   4      262.76      261.98     11.71 o
   3 -14   4        1.47       -0.11      4.81 o
   4 -14   4        0.17        1.41      6.57 o
   5 -14   4       10.20        2.96      9.08 o
   6 -14   4       31.66       37.18     12.15 o
   7 -14   4        7.21       10.17     10.86 o
   8 -14   4      289.00      292.48     26.15 o
  -5 -13   4        5.85        1.63     10.16 o
  -4 -13   4      180.09      160.28     14.44 o
  -3 -13   4      123.71      121.95     12.24 o
  -2 -13   4      207.83      227.80     14.75 o
  -1 -13   4      113.91      109.41     10.71 o
   0 -13   4      618.51      542.51     18.93 o
   1 -13   4      116.20      112.56      9.99 o
   2 -13   4      489.29      408.11     13.29 o
   3 -13   4        0.08       -0.93      4.73 o
   4 -13   4      238.90      142.63     37.68 o
   5 -13   4       42.20       44.14     10.19 o
   6 -13   4       18.41       29.56     11.54 o
   7 -13   4       60.35       78.24     15.84 o
   8 -13   4       24.37       20.93     13.00 o
   9 -13   4      165.09      170.37     22.71 o
  -6 -12   4        8.54       10.16     10.98 o
  -5 -12   4        0.31       -2.96      8.10 o
  -4 -12   4       45.98       48.85      9.91 o
  -3 -12   4       16.16        7.02      6.80 o
  -2 -12   4      133.38      134.53     11.59 o
  -1 -12   4        6.44        1.34      5.69 o
   0 -12   4      195.37      194.12     12.07 o
   1 -12   4       31.78       24.25      5.24 o
   2 -12   4       44.03       44.55      6.53 o
   3 -12   4       12.08        5.72      5.15 o
   4 -12   4      177.67      161.05      9.84 o
   5 -12   4       13.32       15.15      5.40 o
   6 -12   4      219.76      218.47     19.81 o
   7 -12   4        0.06        1.91     10.06 o
   8 -12   4       21.30       27.98     13.51 o
   9 -12   4        2.10        4.98     12.31 o
  -6 -11   4        0.29       12.59     10.19 o
  -5 -11   4      164.50      156.01     16.26 o
  -4 -11   4       43.29       53.20      9.51 o
  -3 -11   4     1048.18      997.70     25.93 o
  -2 -11   4      349.36      317.85     15.15 o
  -1 -11   4      284.63      282.62     13.92 o
   0 -11   4      447.92      449.95     11.14 o
   1 -11   4      113.62      122.50      6.17 o
   2 -11   4       45.42       35.49      6.16 o
   3 -11   4       48.36       45.25      6.44 o
   4 -11   4        8.15        8.17      5.14 o
   5 -11   4      959.92      911.29     19.40 o
   6 -11   4      205.91      192.37     14.46 o
   7 -11   4     1000.95     1018.64     50.77 o
   8 -11   4       41.69       46.64     14.11 o
   9 -11   4       45.34       41.48     15.37 o
  -7 -10   4      177.81      204.63     19.33 o
  -6 -10   4      149.70      210.02     18.18 o
  -5 -10   4       21.84       20.48     10.52 o
  -4 -10   4      470.34      419.44     18.02 o
  -3 -10   4      203.15      176.40     12.07 o
  -2 -10   4        0.13        0.92      5.22 o
  -1 -10   4      232.01      235.81     12.61 o
   0 -10   4      455.35      485.91      9.44 o
   1 -10   4       39.97       41.29      4.47 o
   2 -10   4        4.75        6.96      5.01 o
   3 -10   4      197.51      154.66     10.21 o
   4 -10   4      145.88      160.16      9.43 o
   5 -10   4       47.60       45.44      5.06 o
   6 -10   4        3.44        5.25      5.11 o
   7 -10   4        3.26        2.11     10.08 o
   8 -10   4       54.58       41.00     13.55 o
   9 -10   4       39.22       34.38     18.70 o
  10 -10   4        0.02      -11.25     11.25 o
  -7  -9   4       16.82       16.87     10.43 o
  -6  -9   4      165.26      167.02     20.72 o
  -5  -9   4       57.10       74.79     11.89 o
  -4  -9   4      481.20      483.73     18.32 o
  -3  -9   4      230.72      241.53     13.37 o
  -2  -9   4       12.00       14.25      5.85 o
  -1  -9   4      299.50      294.64     12.65 o
   0  -9   4        3.03        1.72      2.76 o
   1  -9   4      117.06      130.36      6.09 o
   2  -9   4       73.15       83.82      5.98 o
   3  -9   4       66.45       57.89      6.18 o
   4  -9   4      204.61      191.80      7.49 o
   5  -9   4       36.20       37.30      6.19 o
   6  -9   4        0.15       -3.57      4.46 o
   7  -9   4      134.58      137.10     12.15 o
   8  -9   4       13.20       16.47     12.17 o
   9  -9   4       12.94       11.06     12.08 o
  10  -9   4       10.35       -4.82     12.74 o
  -8  -8   4       26.23       21.04     20.39 o
  -7  -8   4        3.06       -1.60      7.79 o
  -6  -8   4       92.72       79.72     12.45 o
  -5  -8   4      148.38      142.22     13.74 o
  -4  -8   4      266.72      238.65     13.28 o
  -3  -8   4      314.70      291.48     14.36 o
  -2  -8   4      508.76      536.19     15.99 o
  -1  -8   4       85.18       77.30      7.13 o
   0  -8   4       56.24       73.55      4.45 o
   1  -8   4      385.01      349.48      8.44 o
   2  -8   4      629.30      564.96     18.18 o
   3  -8   4      134.04      132.84      5.87 o
   4  -8   4        0.00        1.39      4.08 o
   5  -8   4       19.88       17.42      5.15 o
   6  -8   4      313.93      276.50     19.55 o
   7  -8   4       13.60       19.49      7.69 o
   8  -8   4      524.43      518.07     29.35 o
   9  -8   4       67.95       74.00     16.47 o
  10  -8   4      142.02      130.34     21.14 o
  -8  -7   4       14.82       17.93     13.08 o
  -7  -7   4        1.19        5.21      8.57 o
  -6  -7   4      123.66      128.83     13.65 o
  -5  -7   4       54.95       65.56     10.18 o
  -4  -7   4      270.13      291.40      9.13 o
  -3  -7   4      278.95      223.50     11.72 o
  -2  -7   4      859.50      846.74     18.21 o
  -1  -7   4      265.13      257.26      8.01 o
   0  -7   4      222.47      244.58      6.92 o
   1  -7   4     3335.05     3709.21     26.06 o
   2  -7   4      580.05      484.43     20.72 o
   3  -7   4      526.21      624.85     10.82 o
   4  -7   4        0.47        0.02      3.69 o
   5  -7   4        0.73       -0.72      5.26 o
   6  -7   4       44.61       37.87      7.75 o
   7  -7   4        2.77       -0.79      6.14 o
   8  -7   4       48.67       42.91      9.32 o
   9  -7   4      248.91      258.17     24.32 o
  10  -7   4       22.80       15.74     13.62 o
  -9  -6   4        6.51        6.97     15.53 o
  -8  -6   4        6.58       10.28     11.69 o
  -7  -6   4        5.63        1.22      7.51 o
  -6  -6   4       90.90       81.77     11.17 o
  -5  -6   4       45.39       41.05      6.52 o
  -4  -6   4       36.54       38.44      5.41 o
  -3  -6   4        8.70        9.05      2.59 o
  -2  -6   4      176.37      180.59      8.91 o
  -1  -6   4       43.27       44.34      2.98 o
   0  -6   4     4087.24     4400.48     72.48 o
   1  -6   4      465.62      457.41      7.89 o
   2  -6   4     1496.82     1590.16     21.50 o
   3  -6   4        0.34        2.71      3.27 o
   4  -6   4       54.41       53.15      6.67 o
   5  -6   4       83.55       85.58     10.98 o
   6  -6   4       18.81       21.28      7.02 o
   7  -6   4        1.07       -1.33      5.96 o
   8  -6   4       12.30       12.43      7.81 o
   9  -6   4       22.70       27.74     13.16 o
  10  -6   4       25.15       35.79     15.47 o
  -9  -5   4      241.48      268.24     26.03 o
  -8  -5   4       33.04       34.56     14.00 o
  -7  -5   4       36.82       20.44      6.90 o
  -6  -5   4      232.80      251.69     12.62 o
  -5  -5   4      591.48      618.69     16.63 o
  -4  -5   4        0.86       -0.19      3.96 o
  -3  -5   4       69.73       49.57      3.03 o
  -2  -5   4      194.37      218.54      5.32 o
  -1  -5   4     1048.01     1175.03     12.67 o
   0  -5   4       19.09       18.46      2.53 o
   1  -5   4     1278.05     1371.29     13.40 o
   2  -5   4       32.33       27.55      2.88 o
   3  -5   4      395.08      393.44     15.00 o
   4  -5   4       55.55       54.18      6.49 o
   5  -5   4     1422.68     1569.85     27.47 o
   6  -5   4       15.71       19.95      6.82 o
   7  -5   4      148.27      121.09     12.15 o
   8  -5   4        0.26       -0.32      7.14 o
   9  -5   4      160.29      128.45     13.54 o
  10  -5   4        4.65       -2.18     12.06 o
  -9  -4   4      502.26      475.74     32.88 o
  -8  -4   4      229.46      239.11     16.83 o
  -7  -4   4       57.14       80.90      9.18 o
  -6  -4   4       73.43       86.55      8.55 o
  -5  -4   4       14.90       16.67      5.53 o
  -4  -4   4      541.00      573.93     11.43 o
  -3  -4   4      625.17      673.73     11.79 o
  -2  -4   4     7110.25     8025.95     69.35 o
  -1  -4   4       48.68       34.26      2.40 o
   0  -4   4    14439.38    15092.16    114.81 o
   1  -4   4      630.18      557.65      7.04 o
   2  -4   4      150.71      180.78      8.05 o
   3  -4   4        8.49        4.91      3.01 o
   4  -4   4     4028.85     4191.45     39.75 o
   5  -4   4       14.29       11.31      5.45 o
   6  -4   4      632.64      602.67     19.66 o
   7  -4   4       37.89       40.20      8.44 o
   8  -4   4      231.34      229.07     15.65 o
   9  -4   4       22.56       26.79      9.34 o
  10  -4   4       98.55       81.37     17.50 o
  -9  -3   4      266.93      268.84     35.92 o
  -8  -3   4       57.21       53.29     10.61 o
  -7  -3   4       37.50       45.75      7.89 o
  -6  -3   4      101.76      105.16      9.10 o
  -5  -3   4      325.20      293.43     10.11 o
  -4  -3   4       22.07       18.38      3.97 o
  -3  -3   4     1070.55     1068.99     15.66 o
  -2  -3   4       53.45       46.87      2.60 o
  -1  -3   4      171.23      225.68      4.69 o
   0  -3   4      435.87      350.96      8.89 o
   1  -3   4     1518.35     1443.41     13.60 o
   2  -3   4      199.06      195.13      9.55 o
   3  -3   4       57.05       42.27     17.69 o
   4  -3   4       38.53       46.14      6.34 o
   5  -3   4      777.88      945.26     21.70 o
   6  -3   4        0.99        4.18      6.31 o
   7  -3   4      149.84      147.68     13.25 o
   8  -3   4        0.00        9.40      7.69 o
   9  -3   4        4.16        0.98      7.63 o
  10  -3   4        0.06        9.52     11.78 o
 -10  -2   4      203.37      192.56     34.30 o
  -9  -2   4       58.62       37.14     19.35 o
  -8  -2   4      789.33      694.71     31.53 o
  -7  -2   4      615.22      584.40     18.71 o
  -6  -2   4      520.99      572.87     16.94 o
  -5  -2   4     1056.90     1051.30     17.37 o
  -4  -2   4     6538.34     7270.83     67.72 o
  -3  -2   4      547.19      574.75     10.35 o
  -2  -2   4      188.89      207.79      4.22 o
  -1  -2   4      250.23      226.78      5.00 o
   0  -2   4    10962.52    11466.25    161.65 o
   1  -2   4       34.33       31.54      2.74 o
   2  -2   4      439.99      539.19     11.39 o
   3  -2   4       35.32       38.05      4.89 o
   4  -2   4     2793.97     2883.64     33.29 o
   5  -2   4        0.00       -0.17      5.06 o
   6  -2   4       38.45       38.66      8.07 o
   7  -2   4        0.00        0.87      6.49 o
   8  -2   4       80.76       50.73      9.59 o
   9  -2   4        0.01        4.87      6.64 o
  10  -2   4        0.04       -0.88      8.32 o
 -10  -1   4       49.65       38.24     14.06 o
  -9  -1   4       59.68       58.00     11.34 o
  -8  -1   4      298.95      290.08     17.45 o
  -7  -1   4        1.74        3.73      6.86 o
  -6  -1   4      236.65      208.83     26.36 o
  -5  -1   4     1237.26     1345.24     21.39 o
  -4  -1   4     1454.60     1477.03     19.84 o
  -3  -1   4      796.11      735.94     80.32 o
  -2  -1   4      357.16      290.91      5.63 o
  -1  -1   4      826.07      839.20      7.26 o
   0  -1   4      148.93      112.79      3.59 o
   1  -1   4    10309.09    10605.77    165.11 o
   2  -1   4       68.86       54.28      4.63 o
   3  -1   4        7.91        8.68      3.90 o
   4  -1   4        4.08        6.13      4.55 o
   5  -1   4      230.48      250.46     13.37 o
   6  -1   4       52.90       51.91      8.85 o
   7  -1   4       18.87       14.23      7.27 o
   8  -1   4       13.13       10.95      8.16 o
   9  -1   4       17.40       10.69      8.72 o
  10  -1   4        0.10       -0.30      9.48 o
 -10   0   4       34.10       27.90     13.28 o
  -9   0   4        1.74       -3.30      7.42 o
  -8   0   4      170.45      155.02     13.47 o
  -7   0   4       70.31       75.27      9.74 o
  -6   0   4     1038.07     1013.05     19.44 o
  -5   0   4      128.36      135.78      7.48 o
  -4   0   4       10.74        1.33      2.61 o
  -3   0   4      539.63      498.67     10.45 o
  -2   0   4     1174.72     1235.17     11.85 o
  -1   0   4       22.24       19.10      3.21 o
   0   0   4      300.48      220.80      3.34 o
   1   0   4        7.27        3.68      2.35 o
   2   0   4     1428.38     1446.56     23.47 o
   3   0   4        9.74       11.55      4.11 o
   4   0   4     1213.98     1198.45     22.63 o
   5   0   4        0.25       -0.23      5.44 o
   6   0   4       60.34       74.57      9.82 o
   7   0   4       11.21       14.15      7.67 o
   8   0   4       10.96       10.33      7.87 o
   9   0   4       37.18       29.25     10.22 o
  10   0   4       26.86       24.70     10.99 o
 -10   1   4        1.35       -6.36      9.86 o
  -9   1   4        7.78        4.91      8.29 o
  -8   1   4        5.75       -0.31      6.97 o
  -7   1   4        4.11        4.68      6.70 o
  -6   1   4       73.30       70.66      7.65 o
  -5   1   4      177.00      133.02      6.90 o
  -4   1   4        0.17       -0.55      2.37 o
  -3   1   4     3470.97     3690.28     38.44 o
  -2   1   4      487.22      396.09      5.34 o
  -1   1   4     4793.26     5143.47     47.21 o
   0   1   4     1113.13      872.54     22.90 o
   1   1   4     8920.83     8821.56    122.59 o
   2   1   4       16.46       16.62      3.80 o
   3   1   4        3.10        3.02      3.84 o
   4   1   4       20.25       21.76      5.50 o
   5   1   4       99.93      106.90     11.47 o
   6   1   4        0.71       -2.60      6.07 o
   7   1   4      116.15      117.61     12.35 o
   8   1   4        3.96        0.66      7.51 o
   9   1   4        0.14       -1.53      8.35 o
 -10   2   4       20.61       20.78     12.70 o
  -9   2   4        6.94        6.23     10.02 o
  -8   2   4      204.97      229.81     14.89 o
  -7   2   4       51.35       51.20      7.37 o
  -6   2   4       16.53       25.11      5.93 o
  -5   2   4        0.00       -0.10      2.72 o
  -4   2   4       96.41      117.63      4.78 o
  -3   2   4       17.92       14.74      1.83 o
  -2   2   4    15448.60    15336.38     90.70 o
  -1   2   4     1758.39     1505.28     15.94 o
   0   2   4    23026.40    23581.95    363.83 o
   1   2   4        1.07        9.27      2.56 o
   2   2   4       69.03       74.65      5.96 o
   3   2   4        2.74        1.42      3.80 o
   4   2   4      112.34       93.09      8.21 o
   5   2   4       29.25       21.74      6.81 o
   6   2   4       20.61       20.53      7.69 o
   7   2   4      133.28      151.93     13.48 o
   8   2   4        3.43        7.97      7.94 o
   9   2   4       21.97       19.15     10.13 o
 -10   3   4        3.75        4.95     10.46 o
  -9   3   4        0.04       -2.30      9.88 o
  -8   3   4       17.70       19.15      8.37 o
  -7   3   4      170.51      155.57     10.38 o
  -6   3   4        0.90        2.33      4.66 o
  -5   3   4      162.64      189.71     10.22 o
  -4   3   4      124.51      114.99      4.04 o
  -3   3   4     1190.42     1127.33     11.30 o
  -2   3   4        6.05        4.23      1.98 o
  -1   3   4      103.07      143.54      3.89 o
   0   3   4      116.74       98.09      3.99 o
   1   3   4      256.72      285.64      6.27 o
   2   3   4       67.91       76.75      6.11 o
   3   3   4        3.74        1.44      3.95 o
   4   3   4       55.04       43.80      7.13 o
   5   3   4       10.58       18.25      6.89 o
   6   3   4       63.85       67.01      9.88 o
   7   3   4        8.97       11.37      7.74 o
   8   3   4        1.53       -2.40      7.75 o
   9   3   4       24.88       12.91     12.94 o
 -10   4   4        2.70       -2.49     10.15 o
  -9   4   4        0.05        0.48     13.16 o
  -8   4   4       41.99       35.76     20.12 o
  -7   4   4        6.70       -2.97      5.03 o
  -6   4   4      608.30      648.41     13.30 o
  -5   4   4        3.40        1.49      2.14 o
  -4   4   4       16.96        8.43      2.54 o
  -3   4   4      225.44      205.84     14.94 o
  -2   4   4     1542.86     1774.64     23.01 o
  -1   4   4        3.25        2.25      1.52 o
   0   4   4      376.74      346.05      6.78 o
   1   4   4        1.97        5.54      2.26 o
   2   4   4     2643.03     2995.52     30.39 o
   3   4   4      109.79      115.03      8.56 o
   4   4   4     1030.67     1142.48     32.51 o
   5   4   4        0.35        9.10      8.35 o
   6   4   4        1.00        2.66      6.52 o
   7   4   4        0.10        3.92      7.29 o
   8   4   4        7.55       10.65     11.31 o
   9   4   4        4.48       17.71     14.08 o
 -10   5   4       32.71       28.66     13.96 o
  -9   5   4      427.47      421.61     28.44 o
  -8   5   4       14.75        8.40     10.86 o
  -7   5   4     4535.65     4507.69     67.24 o
  -6   5   4        5.24        8.13      3.38 o
  -5   5   4      822.82      837.58     22.34 o
  -4   5   4       22.90       18.36      5.68 o
  -3   5   4     5980.81     6602.93     50.45 o
  -2   5   4      266.81      282.85      5.43 o
  -1   5   4     2301.33     2466.84     26.20 o
   0   5   4       26.02       44.34      3.29 o
   1   5   4     1986.89     2208.39     21.79 o
   2   5   4        8.00        3.64      3.70 o
   3   5   4      918.10     1011.96     20.49 o
   4   5   4       18.87       10.84      6.28 o
   5   5   4     5372.34     5402.23    117.43 o
   6   5   4       19.20       17.72      7.60 o
   7   5   4      213.99      205.06     21.39 o
   8   5   4      201.22      203.82     23.00 o
 -10   6   4      177.71      203.53     23.10 o
  -9   6   4       10.16       14.81     11.68 o
  -8   6   4       32.17       32.30     12.08 o
  -7   6   4        1.71        7.01      8.44 o
  -6   6   4        4.70        0.95      6.67 o
  -5   6   4        0.13        0.53      5.79 o
  -4   6   4       19.05       14.91      5.74 o
  -3   6   4        2.31        1.46      1.84 o
  -2   6   4     1168.09     1206.17     12.60 o
  -1   6   4      185.36      201.70      5.35 o
   0   6   4      917.64     1036.89     13.67 o
   1   6   4       14.66       24.00      3.28 o
   2   6   4        0.08       -0.89      2.55 o
   3   6   4        4.73        5.22      4.71 o
   4   6   4     1838.68     1821.71     54.61 o
   5   6   4       92.41       89.97     10.18 o
   6   6   4      233.22      228.09     20.71 o
   7   6   4      160.56      169.07     20.16 o
   8   6   4        8.42       -0.21     11.59 o
 -10   7   4        0.18        0.91     10.87 o
  -9   7   4       12.32        2.32     11.12 o
  -8   7   4       15.99        5.70     10.67 o
  -7   7   4     1537.28     1492.29     35.40 o
  -6   7   4        5.69        2.20      6.90 o
  -5   7   4      362.47      406.60     17.43 o
  -4   7   4      177.73      159.14     11.17 o
  -3   7   4     1509.76     1672.90     19.99 o
  -2   7   4       21.37       16.31      3.37 o
  -1   7   4        0.91        0.82      2.50 o
   0   7   4       92.94      103.60      5.17 o
   1   7   4       50.17       56.67      4.91 o
   2   7   4       88.59       78.99      5.13 o
   3   7   4      392.25      390.32     13.63 o
   4   7   4       82.88       81.45      8.77 o
   5   7   4      259.10      246.11     25.72 o
   6   7   4        0.15       -8.34      8.34 o
   7   7   4        3.90       11.95     11.31 o
   8   7   4       73.49       96.06     19.57 o
 -10   8   4       15.28       14.38     13.23 o
  -9   8   4        7.97        8.84     11.09 o
  -8   8   4      430.61      441.44     27.31 o
  -7   8   4        5.36        1.09      7.25 o
  -6   8   4       63.80       70.14     10.79 o
  -5   8   4       62.96       78.74     10.00 o
  -4   8   4       30.09       27.96      2.79 o
  -3   8   4      105.37      116.37      5.80 o
  -2   8   4      477.11      561.76     10.05 o
  -1   8   4      135.56      108.08      5.54 o
   0   8   4       12.36       13.91      3.12 o
   1   8   4        0.01       -1.24      2.60 o
   2   8   4      274.67      260.44      7.29 o
   3   8   4       78.05       61.82     11.98 o
   4   8   4        0.00       -0.06      8.25 o
   5   8   4        0.23       -8.13      8.13 o
   6   8   4        7.81        7.68     10.65 o
   7   8   4        5.49       -6.61     10.72 o
 -10   9   4        3.31       -6.89     11.09 o
  -9   9   4        0.50       -9.29      9.59 o
  -8   9   4       27.04       17.65     12.17 o
  -7   9   4      387.73      415.88     21.04 o
  -6   9   4        3.97        0.27      6.69 o
  -5   9   4       94.58       80.73      6.67 o
  -4   9   4       73.50       70.80      6.22 o
  -3   9   4      696.32      721.90     12.07 o
  -2   9   4       63.98       70.75      5.26 o
  -1   9   4     1270.60     1197.22     16.10 o
   0   9   4       69.62       88.76      5.46 o
   1   9   4      276.57      284.14      7.93 o
   2   9   4       73.60       63.05      9.78 o
   3   9   4      261.32      226.57     19.55 o
   4   9   4       65.47       31.75     11.32 o
   5   9   4      142.88      124.93     18.01 o
   6   9   4        2.63       -0.73     10.77 o
   7   9   4        4.69      -10.92     10.92 o
 -10  10   4       71.43       46.13     15.74 o
  -9  10   4       33.85       26.92     14.78 o
  -8  10   4      115.39       99.30     16.75 o
  -7  10   4       30.43       20.33     11.01 o
  -6  10   4        0.06       -3.16      6.84 o
  -5  10   4      157.22      161.47     13.06 o
  -4  10   4       54.64       57.39      6.68 o
  -3  10   4      474.27      465.71     11.96 o
  -2  10   4      215.98      199.48      9.25 o
  -1  10   4      269.60      273.51      8.96 o
   0  10   4      721.26      695.82     15.76 o
   1  10   4      131.50      133.27      8.86 o
   2  10   4      468.18      465.34     20.78 o
   3  10   4       73.79      103.65     33.28 o
   4  10   4       26.40       21.20     12.22 o
   5  10   4       16.57       11.41     15.05 o
   6  10   4        3.75        2.64     16.20 o
  -9  11   4       26.16       44.96     15.04 o
  -8  11   4        0.19        6.12     10.73 o
  -7  11   4       17.50       20.39     11.28 o
  -6  11   4       54.38       46.77     10.07 o
  -5  11   4      110.78      119.23     12.29 o
  -4  11   4       62.57       70.38      7.58 o
  -3  11   4       12.07       14.66      5.32 o
  -2  11   4       32.04       24.65      5.34 o
  -1  11   4      244.41      234.49      9.03 o
   0  11   4      196.91      177.85      7.66 o
   1  11   4      300.48      284.69     17.11 o
   2  11   4      380.18      371.19     20.00 o
   3  11   4      228.95      187.69     20.47 o
   4  11   4      267.96      239.45     22.87 o
   5  11   4       13.65       24.83     14.17 o
   6  11   4      109.16      103.22     20.62 o
  -9  12   4        0.01        8.74     12.36 o
  -8  12   4       99.42       73.82     27.14 o
  -7  12   4        1.73        4.97      9.37 o
  -6  12   4      161.08      149.43     17.42 o
  -5  12   4       24.10       17.98      8.30 o
  -4  12   4       51.36       50.44      7.71 o
  -3  12   4      113.90      114.59      8.43 o
  -2  12   4       17.56       19.10      5.32 o
  -1  12   4      122.83      127.62      8.09 o
   0  12   4      176.82      162.37     13.98 o
   1  12   4      584.83      570.14     25.32 o
   2  12   4      256.97      231.97     17.33 o
   3  12   4      247.89      232.21     33.08 o
   4  12   4       71.88       90.67     23.63 o
   5  12   4      161.01      180.12     24.51 o
  -9  13   4       16.41       45.57     16.09 o
  -8  13   4        1.34        2.73     11.14 o
  -7  13   4       38.04       31.88     12.98 o
  -6  13   4       29.35       21.41     10.64 o
  -5  13   4       13.18       10.56      7.76 o
  -4  13   4       81.61       68.84     10.49 o
  -3  13   4      658.37      630.27     24.48 o
  -2  13   4       70.14       74.04      8.24 o
  -1  13   4      124.26      106.13     12.21 o
   0  13   4       11.02        8.17      7.91 o
   1  13   4       59.46       62.53     11.56 o
   2  13   4       37.35       39.22     11.24 o
   3  13   4       51.36       68.02     16.31 o
   4  13   4       94.20       89.44     18.95 o
  -8  14   4        2.25       12.07     12.31 o
  -7  14   4        0.73       -0.26     10.25 o
  -6  14   4      578.99      563.48     31.12 o
  -5  14   4        1.02       -6.41      6.41 o
  -4  14   4      752.41      779.17     26.79 o
  -3  14   4       45.12       36.05      7.57 o
  -2  14   4      421.15      427.92     20.86 o
  -1  14   4       56.75       70.42     11.51 o
   0  14   4      219.46      196.72     16.58 o
   1  14   4       76.23       55.48     11.90 o
   2  14   4        7.28        8.45      9.01 o
   3  14   4       21.53       38.37     14.92 o
  -8  15   4        6.59        2.77     11.05 o
  -7  15   4      153.86      165.19     20.98 o
  -6  15   4       11.56       10.26      9.16 o
  -5  15   4       47.43       45.32     10.26 o
  -4  15   4        5.02       15.68      7.88 o
  -3  15   4       91.29      109.75     16.61 o
  -2  15   4       22.88       21.59      9.63 o
  -1  15   4       17.17       13.36      8.91 o
   0  15   4        2.62        4.71      8.53 o
   1  15   4        0.04       -5.24      7.83 o
   2  15   4       32.23       25.20     11.36 o
   3  15   4        1.29        1.04     12.26 o
  -7  16   4       81.63       72.55     13.35 o
  -6  16   4        8.01       22.28     10.25 o
  -5  16   4      111.57      120.02     14.42 o
  -4  16   4      101.26      126.05     19.19 o
  -3  16   4       45.03       51.03     14.59 o
  -2  16   4        0.36        0.03      7.01 o
  -1  16   4       28.65       31.69     11.39 o
   0  16   4        0.29       -8.22      8.34 o
   1  16   4        3.97        0.91      9.89 o
  -6  17   4        1.30       -5.07     11.01 o
  -5  17   4       14.23       15.93     13.53 o
  -4  17   4        1.12        0.44     10.68 o
  -3  17   4      177.32      189.29     22.43 o
  -2  17   4       99.78      126.51     16.21 o
  -1  17   4        4.93       12.05     10.45 o
   0  17   4      191.96      248.54     21.42 o
   0 -18   5       76.81       93.04     12.95 o
   1 -18   5       69.02       68.64     13.78 o
   2 -18   5      162.44      209.43     16.73 o
   3 -18   5      157.60      194.76     18.20 o
   4 -18   5       42.79       32.33     14.52 o
   5 -18   5        2.27       -3.78     17.28 o
  -1 -17   5       99.01      112.41     13.70 o
   0 -17   5       12.70       -0.79      7.78 o
   1 -17   5       18.19        4.26      7.50 o
   2 -17   5        0.14       -0.98      7.27 o
   3 -17   5      126.35      162.63     16.35 o
   4 -17   5       15.98        3.79     11.45 o
   5 -17   5        0.32       14.99     17.96 o
   6 -17   5       14.28       34.42     14.12 o
  -3 -16   5       28.34       34.25     10.86 o
  -2 -16   5       41.02       28.52      9.70 o
  -1 -16   5        6.58       -0.73      7.37 o
   0 -16   5        0.49       -2.42      7.01 o
   1 -16   5       77.86      107.90     11.81 o
   2 -16   5       21.80       30.76      7.54 o
   3 -16   5       14.92       24.36      9.71 o
   4 -16   5      126.71      164.80     18.26 o
   5 -16   5      117.39      107.12     16.14 o
   6 -16   5       70.10       74.43     15.49 o
   7 -16   5       93.41       88.76     28.62 o
  -4 -15   5       10.37        7.21      9.10 o
  -3 -15   5       32.84       29.48      9.65 o
  -2 -15   5       18.45       14.76      8.15 o
  -1 -15   5       63.54       76.78     11.05 o
   0 -15   5       44.47       35.21      8.91 o
   1 -15   5      342.95      363.67     17.51 o
   2 -15   5      203.61      193.26     11.89 o
   3 -15   5        0.84       -1.89      5.08 o
   4 -15   5        3.33       -0.57      6.85 o
   5 -15   5       11.42        7.35      9.11 o
   6 -15   5        0.87       -6.91      9.40 o
   7 -15   5        9.25       -5.66     10.87 o
   8 -15   5        6.62       11.89     13.21 o
  -5 -14   5        9.38        1.23     10.52 o
  -4 -14   5        0.09       -7.07      7.07 o
  -3 -14   5        8.31        7.25      8.16 o
  -2 -14   5      127.31      119.46     12.22 o
  -1 -14   5      185.16      191.98     13.93 o
   0 -14   5      761.53      682.73     22.24 o
   1 -14   5       52.76       46.63      8.42 o
   2 -14   5      514.21      431.05     14.28 o
   3 -14   5        0.39        1.85      5.25 o
   4 -14   5       66.11       50.67      7.66 o
   5 -14   5        0.09        1.98      7.49 o
   6 -14   5       18.07       10.61     10.40 o
   7 -14   5       13.02        3.77     11.09 o
   8 -14   5      129.25      162.87     21.36 o
  -5 -13   5        1.45       -2.72      9.46 o
  -4 -13   5      250.53      258.71     17.06 o
  -3 -13   5      143.12      126.27     12.70 o
  -2 -13   5      666.69      616.16     22.08 o
  -1 -13   5      144.04      140.99     11.62 o
   0 -13   5     1702.95     1661.34     31.69 o
   1 -13   5        8.64       23.33      6.81 o
   2 -13   5      167.75      132.63      9.53 o
   3 -13   5        3.11       -2.25      4.52 o
   4 -13   5      279.13      243.85     13.88 o
   5 -13   5       26.06       29.07      8.37 o
   6 -13   5      295.04      305.82     23.20 o
   7 -13   5       21.23       17.44     11.36 o
   8 -13   5      712.08      656.48     35.42 o
   9 -13   5       32.11       41.75     18.36 o
  -6 -12   5       59.19       63.73     14.47 o
  -5 -12   5       21.43       15.04     10.06 o
  -4 -12   5      268.81      259.38     16.24 o
  -3 -12   5       55.82       54.24      9.35 o
  -2 -12   5      221.17      217.70     13.72 o
  -1 -12   5       32.15       39.11      7.62 o
   0 -12   5       11.44       10.82      6.18 o
   1 -12   5      154.67      147.44      8.64 o
   2 -12   5        0.23       -1.54      4.63 o
   3 -12   5        1.61       -2.95      4.69 o
   4 -12   5        9.58        4.11      5.07 o
   5 -12   5      384.02      371.78     14.01 o
   6 -12   5       30.99       29.52      8.53 o
   7 -12   5      345.14      350.09     25.49 o
   8 -12   5        6.41        4.10     11.55 o
   9 -12   5      102.29       93.16     18.57 o
  -6 -11   5        0.02        5.54      9.40 o
  -5 -11   5      116.82      141.75     15.58 o
  -4 -11   5       43.76       37.35     10.11 o
  -3 -11   5       31.34       33.09      7.89 o
  -2 -11   5       97.29       95.69      9.97 o
  -1 -11   5      418.03      396.08     15.83 o
   0 -11   5       83.35       95.09      6.64 o
   1 -11   5       13.84       12.79      3.88 o
   2 -11   5       62.51       68.95      7.19 o
   3 -11   5       87.20       73.46      7.20 o
   4 -11   5      168.32      170.71     10.14 o
   5 -11   5      550.73      518.74     15.58 o
   6 -11   5       28.09       35.39      8.58 o
   7 -11   5      346.13      367.73     25.77 o
   8 -11   5      110.78       91.83     16.51 o
   9 -11   5        0.84       -4.93     10.96 o
  -7 -10   5        5.11        5.22      9.85 o
  -6 -10   5      151.76      163.37     16.80 o
  -5 -10   5       30.35       26.33      9.82 o
  -4 -10   5        1.92        3.43      6.36 o
  -3 -10   5       28.63       35.62      7.77 o
  -2 -10   5      304.75      280.65     13.79 o
  -1 -10   5       53.14       44.73      7.14 o
   0 -10   5      200.85      203.85     12.20 o
   1 -10   5      238.66      276.84      8.72 o
   2 -10   5        9.50        6.82      4.12 o
   3 -10   5      288.11      270.37     11.32 o
   4 -10   5      149.57      130.92      8.92 o
   5 -10   5      105.95      103.57      6.73 o
   6 -10   5       60.99       58.22      7.36 o
   7 -10   5      145.64      137.57     12.66 o
   8 -10   5        6.30        5.46     13.77 o
   9 -10   5       53.44       48.96     15.90 o
  -7  -9   5        0.26        6.22      9.26 o
  -6  -9   5       21.21       26.52     10.04 o
  -5  -9   5      175.38      163.71     14.96 o
  -4  -9   5       24.37       20.79      7.06 o
  -3  -9   5      465.04      480.92     17.21 o
  -2  -9   5      476.33      486.20     16.16 o
  -1  -9   5      722.99      667.14     17.52 o
   0  -9   5      960.41      966.71     15.52 o
   1  -9   5        7.02        4.97      3.32 o
   2  -9   5      342.04      355.67     10.54 o
   3  -9   5        4.68       -2.17      4.24 o
   4  -9   5       10.57        5.98      3.51 o
   5  -9   5        4.39        6.41      5.24 o
   6  -9   5       56.84       41.88      6.55 o
   7  -9   5       24.76       25.54      6.48 o
   8  -9   5      125.81      123.00     18.04 o
   9  -9   5        0.09        3.95     11.70 o
  10  -9   5        8.93       33.13     15.70 o
  -8  -8   5       25.97       13.90     13.30 o
  -7  -8   5       16.70       13.06      9.74 o
  -6  -8   5      256.96      224.70     17.06 o
  -5  -8   5        0.00       -1.38      6.88 o
  -4  -8   5       66.54       68.46      8.60 o
  -3  -8   5        1.85        2.25      5.11 o
  -2  -8   5      130.43      154.35      6.32 o
  -1  -8   5       52.18       58.66      3.55 o
   0  -8   5       83.92       94.38      6.36 o
   1  -8   5     1035.45     1019.19     14.06 o
   2  -8   5        3.63        0.80      2.39 o
   3  -8   5      188.00      185.31      7.16 o
   4  -8   5      143.36      132.67      6.86 o
   5  -8   5       23.93       13.43      5.31 o
   6  -8   5        5.77        9.83      6.55 o
   7  -8   5      220.84      213.83     14.42 o
   8  -8   5       15.04       14.28     11.60 o
   9  -8   5      670.63      686.65     41.72 o
  10  -8   5        0.85       -3.14     11.69 o
  -8  -7   5        8.79       23.39     10.74 o
  -7  -7   5       77.29       87.28     13.06 o
  -6  -7   5        2.83        3.47      7.23 o
  -5  -7   5       13.02       12.42      7.26 o
  -4  -7   5      107.20       91.75      6.37 o
  -3  -7   5      827.66      760.47     18.61 o
  -2  -7   5      382.76      409.67     13.24 o
  -1  -7   5      648.11      606.22      8.70 o
   0  -7   5     2371.80     2586.75     29.10 o
   1  -7   5      351.36      385.91      8.74 o
   2  -7   5       16.15       19.23      7.10 o
   3  -7   5        3.19        5.18      2.45 o
   4  -7   5        1.80        1.25      3.91 o
   5  -7   5       13.96       18.79      6.45 o
   6  -7   5       20.10       15.25      7.14 o
   7  -7   5        0.06       -3.65      6.36 o
   8  -7   5      111.41      144.36     13.60 o
   9  -7   5       45.53       52.48     14.71 o
  10  -7   5        9.13       41.97     15.75 o
  -9  -6   5       37.40       26.71     14.33 o
  -8  -6   5        2.34        0.02      8.81 o
  -7  -6   5       23.73       15.73      8.45 o
  -6  -6   5       10.01        2.83      7.05 o
  -5  -6   5       91.76       96.73      8.19 o
  -4  -6   5        8.25        8.35      3.72 o
  -3  -6   5      366.67      381.63      6.50 o
  -2  -6   5       24.96       22.36      2.45 o
  -1  -6   5       20.29       13.23      2.78 o
   0  -6   5     1090.98     1026.04     14.80 o
   1  -6   5     1305.48     1582.76     15.70 o
   2  -6   5      282.25      285.67      7.53 o
   3  -6   5        3.66        7.69      3.20 o
   4  -6   5        1.03       -1.72      4.40 o
   5  -6   5       24.13       19.94      6.33 o
   6  -6   5       26.42       25.00      7.53 o
   7  -6   5      108.03       97.00     10.75 o
   8  -6   5        1.07        2.00      7.54 o
   9  -6   5      164.10      176.23     20.53 o
  10  -6   5       14.20       18.95     14.72 o
  -9  -5   5       25.78        6.29     12.78 o
  -8  -5   5        0.46        2.74      7.95 o
  -7  -5   5       42.32       43.77      7.82 o
  -6  -5   5       34.42       34.19      6.97 o
  -5  -5   5      365.96      352.86     13.40 o
  -4  -5   5        5.05        6.32      3.19 o
  -3  -5   5      167.96      173.70      5.80 o
  -2  -5   5      341.78      378.61      7.14 o
  -1  -5   5     1703.92     1598.47     28.11 o
   0  -5   5       95.07      153.78      5.82 o
   1  -5   5     3890.18     3873.84     44.75 o
   2  -5   5      817.83      944.68     12.79 o
   3  -5   5      165.50      166.90      9.10 o
   4  -5   5      499.61      576.88     27.61 o
   5  -5   5       28.93       27.12      6.58 o
   6  -5   5       94.49      106.07     10.50 o
   7  -5   5       92.03       96.50     10.85 o
   8  -5   5       35.54       57.90     10.47 o
   9  -5   5        1.06        3.17     10.38 o
  10  -5   5       31.88       23.89     14.54 o
  -9  -4   5      334.07      323.62     26.80 o
  -8  -4   5        3.18       11.57      7.09 o
  -7  -4   5       53.81       47.51      8.04 o
  -6  -4   5        2.70       -4.53      5.06 o
  -5  -4   5      437.78      424.80     11.64 o
  -4  -4   5       26.32       20.72      3.98 o
  -3  -4   5     5470.41     5983.66     34.66 o
  -2  -4   5       27.48       27.02      2.91 o
  -1  -4   5       80.06       80.55      3.53 o
   0  -4   5       47.80       31.39      2.78 o
   1  -4   5    34763.91    35847.86    368.38 o
   2  -4   5       56.83       44.32      4.82 o
   3  -4   5     2561.35     2724.94     29.36 o
   4  -4   5        0.36        0.02      4.19 o
   5  -4   5     1567.47     1531.95     27.73 o
   6  -4   5        0.10        2.62      6.21 o
   7  -4   5      321.89      324.67     16.82 o
   8  -4   5       51.44       62.85     10.59 o
   9  -4   5      227.06      210.91     22.91 o
  10  -4   5        1.81        2.82     11.40 o
  -9  -3   5       24.97       15.17     12.59 o
  -8  -3   5      799.63      728.95     26.08 o
  -7  -3   5       36.36       26.43      7.16 o
  -6  -3   5      285.48      312.49     13.41 o
  -5  -3   5       88.86       91.58      6.68 o
  -4  -3   5      495.42      604.94     12.02 o
  -3  -3   5      217.02      232.52      7.28 o
  -2  -3   5      137.58      153.24      5.66 o
  -1  -3   5       13.89        9.12      1.98 o
   0  -3   5    23404.93    23636.94    158.50 o
   1  -3   5      116.63      115.09      4.24 o
   2  -3   5       35.55       33.84      4.24 o
   3  -3   5       46.90       56.81      5.81 o
   4  -3   5     1263.35     1570.87     41.60 o
   5  -3   5       83.45       78.95      8.61 o
   6  -3   5       13.83        6.68      6.44 o
   7  -3   5        0.01        3.04      6.65 o
   8  -3   5       94.07       81.12     11.65 o
   9  -3   5        0.35        3.40      7.19 o
  10  -3   5        1.41        5.68     12.27 o
 -10  -2   5      202.81      164.86     32.14 o
  -9  -2   5        3.80        5.65      7.57 o
  -8  -2   5      213.97      138.24     61.81 o
  -7  -2   5      319.86      334.70     14.66 o
  -6  -2   5      345.98      352.79     12.09 o
  -5  -2   5      848.31      911.08     16.20 o
  -4  -2   5        0.17       -2.56      3.44 o
  -3  -2   5      631.34      693.06     11.24 o
  -2  -2   5       28.02       34.25      2.57 o
  -1  -2   5     8814.13     9302.57     77.07 o
   0  -2   5        0.09        0.98      1.46 o
   1  -2   5    11282.38    11222.46    217.72 o
   2  -2   5      121.55      101.47      6.42 o
   3  -2   5      344.38      331.14     25.05 o
   4  -2   5       39.54       42.09      6.22 o
   5  -2   5       35.71       48.73      7.54 o
   6  -2   5       95.97      105.81     10.40 o
   7  -2   5       28.91       26.25      8.01 o
   8  -2   5       13.35        5.32      7.85 o
   9  -2   5       11.79       20.96      9.52 o
  10  -2   5        0.02       10.83      8.16 o
 -10  -1   5        2.62       -9.73      9.81 o
  -9  -1   5        5.97        5.86      8.18 o
  -8  -1   5      246.22      264.27     16.80 o
  -7  -1   5       16.65        7.58      6.11 o
  -6  -1   5     1803.42     1863.16     24.44 o
  -5  -1   5      201.68      204.89      8.90 o
  -4  -1   5     5019.65     5125.57     83.98 o
  -3  -1   5       17.49       14.56      2.44 o
  -2  -1   5     4620.09     4723.81     26.96 o
  -1  -1   5      407.11      383.83      6.26 o
   0  -1   5     1873.48     1776.56     13.69 o
   1  -1   5       24.90       17.76      2.63 o
   2  -1   5      447.11      425.78     10.57 o
   3  -1   5        1.38        1.34      2.75 o
   4  -1   5     1275.80     1114.41     21.89 o
   5  -1   5        0.52       -1.01      5.62 o
   6  -1   5      418.68      424.76     18.10 o
   7  -1   5        4.93        0.78      6.61 o
   8  -1   5       43.83       51.25     10.31 o
   9  -1   5        0.87        3.13      8.28 o
  10  -1   5      152.18      181.62     19.09 o
 -10   0   5       31.28       37.90     13.88 o
  -9   0   5       96.54       81.63     11.80 o
  -8   0   5       15.07       13.72      7.96 o
  -7   0   5        7.47       12.01      5.16 o
  -6   0   5       21.96       25.59      5.45 o
  -5   0   5       12.14       11.07      4.01 o
  -4   0   5      134.73      140.44      6.00 o
  -3   0   5      942.85      919.02     10.96 o
  -2   0   5      564.32      499.29      6.69 o
  -1   0   5       38.91       27.91      2.43 o
   0   0   5      265.44      238.24      6.37 o
   1   0   5      244.77      233.57      6.20 o
   2   0   5        0.30       -0.87      2.71 o
   3   0   5      149.04      167.36      8.91 o
   4   0   5       41.49       31.39      6.15 o
   5   0   5       31.48       18.47      6.56 o
   6   0   5       34.03       29.96      8.12 o
   7   0   5        1.59        5.05      6.97 o
   8   0   5       25.78       18.05      9.46 o
   9   0   5       82.28       87.98     15.07 o
 -10   1   5        1.31       16.30     11.81 o
  -9   1   5        6.42        5.61      9.69 o
  -8   1   5       17.81        3.69      7.01 o
  -7   1   5       59.17       43.77      7.40 o
  -6   1   5      645.49      745.89     15.39 o
  -5   1   5       47.26       39.64      4.57 o
  -4   1   5     1980.91     2054.77     20.42 o
  -3   1   5      136.18      134.53      4.83 o
  -2   1   5     3633.83     3747.14     26.21 o
  -1   1   5       74.86       68.80      2.65 o
   0   1   5     1412.01     1333.24     15.31 o
   1   1   5       20.62       30.41      3.73 o
   2   1   5      500.09      505.15     12.28 o
   3   1   5        5.22        2.53      3.72 o
   4   1   5      205.85      218.66     11.43 o
   5   1   5       74.43       73.85      9.01 o
   6   1   5       83.29       75.63     10.01 o
   7   1   5       95.36       95.44     11.29 o
   8   1   5        2.83        8.73      8.41 o
   9   1   5       12.06       21.18     10.00 o
 -10   2   5        1.17        4.73     10.47 o
  -9   2   5        8.45        4.95      9.95 o
  -8   2   5       10.68       17.07      7.66 o
  -7   2   5        2.68       -5.21      5.21 o
  -6   2   5       11.88        8.48      5.23 o
  -5   2   5        2.99        8.50      3.12 o
  -4   2   5       67.05       61.58      3.72 o
  -3   2   5        5.60        4.90      1.57 o
  -2   2   5       45.23       43.70      2.49 o
  -1   2   5     2599.54     2529.54    243.90 o
   0   2   5       28.12       25.80      2.70 o
   1   2   5      374.10      385.69     10.01 o
   2   2   5        5.33        4.25      3.40 o
   3   2   5        1.09       -0.85      3.65 o
   4   2   5       16.16        3.71      6.16 o
   5   2   5       94.13       95.90     10.10 o
   6   2   5       46.71       45.21      8.99 o
   7   2   5       25.98       28.99      8.47 o
   8   2   5        1.05       -2.84      7.66 o
   9   2   5       11.80       12.42      9.84 o
 -10   3   5        7.32        7.42     11.09 o
  -9   3   5        8.09        8.97     10.87 o
  -8   3   5        3.94        6.54      9.49 o
  -7   3   5       66.77       60.47      7.81 o
  -6   3   5      959.82     1017.16     18.00 o
  -5   3   5        0.49       -1.08      2.84 o
  -4   3   5      701.57      703.31      8.31 o
  -3   3   5      231.99      224.72      6.45 o
  -2   3   5      703.32      803.83      8.47 o
  -1   3   5        0.00        3.28      1.76 o
   0   3   5     2044.52     1966.25     21.61 o
   1   3   5      298.94      301.44      9.51 o
   2   3   5     1520.64     1653.48     23.00 o
   3   3   5        3.38        5.20      4.29 o
   4   3   5     1515.96     1476.95     27.13 o
   5   3   5       48.64       56.39     10.94 o
   6   3   5      450.20      391.06     18.42 o
   7   3   5       13.04       11.90      7.86 o
   8   3   5       98.88      132.51     14.52 o
   9   3   5       91.66      102.40     19.14 o
 -10   4   5        6.29       15.61     12.68 o
  -9   4   5       13.58       19.85     11.55 o
  -8   4   5       13.88       24.63     14.04 o
  -7   4   5      890.17      933.37     23.15 o
  -6   4   5       17.20       14.41      4.12 o
  -5   4   5       55.96       54.37      5.16 o
  -4   4   5        5.38        7.04      4.90 o
  -3   4   5      291.72      299.88     11.63 o
  -2   4   5      510.41      466.09      5.57 o
  -1   4   5     1134.85     1218.82     15.00 o
   0   4   5       72.51       91.30      4.93 o
   1   4   5       19.43       21.88      3.70 o
   2   4   5       16.68       17.65      4.34 o
   3   4   5     1591.05     1724.68     40.17 o
   4   4   5        0.44        1.68      5.52 o
   5   4   5     1634.33     1670.88     32.50 o
   6   4   5       20.78       19.68      7.82 o
   7   4   5      270.41      262.24     17.14 o
   8   4   5        5.96        4.46     10.96 o
 -10   5   5      690.36      678.86     36.79 o
  -9   5   5        4.35       10.12     11.83 o
  -8   5   5      702.80      639.44     25.17 o
  -7   5   5       24.81       18.13     10.45 o
  -6   5   5      855.38      916.23     16.39 o
  -5   5   5        0.42        2.39      5.58 o
  -4   5   5     1681.06     1838.17     29.72 o
  -3   5   5       73.29       70.13      7.04 o
  -2   5   5       99.51      117.32      3.95 o
  -1   5   5      196.98      191.88      5.53 o
   0   5   5        7.69       -0.13      2.13 o
   1   5   5       10.06        7.03      3.13 o
   2   5   5      330.63      373.78     12.41 o
   3   5   5      257.61      276.61     12.11 o
   4   5   5     1132.30     1060.42     24.25 o
   5   5   5      436.57      470.74     22.39 o
   6   5   5      174.75      171.79     13.86 o
   7   5   5       28.97       20.45     12.08 o
   8   5   5      168.50      170.94     22.13 o
 -10   6   5        2.09        3.75     16.41 o
  -9   6   5        6.63       -1.51     15.80 o
  -8   6   5        2.71        5.80      8.02 o
  -7   6   5     2920.42     2671.45     46.24 o
  -6   6   5        3.66       -4.25      6.26 o
  -5   6   5       77.76       73.70      9.31 o
  -4   6   5       54.81       50.55      7.28 o
  -3   6   5      365.46      427.84      6.61 o
  -2   6   5       24.85       29.21      3.17 o
  -1   6   5       25.98       38.39      3.08 o
   0   6   5        0.66        0.67      2.51 o
   1   6   5      863.48     1004.98     14.05 o
   2   6   5        2.96       -2.05      3.87 o
   3   6   5      322.29      394.63     14.47 o
   4   6   5      355.05      348.45     19.11 o
   5   6   5        0.16        1.69      6.43 o
   6   6   5        0.59       13.29     10.21 o
   7   6   5       19.11       17.87     12.03 o
   8   6   5       19.84       16.59     13.32 o
 -10   7   5        2.58        1.36     10.93 o
  -9   7   5       18.34        3.26     12.29 o
  -8   7   5       51.47       52.36     13.89 o
  -7   7   5       67.64       77.67     11.42 o
  -6   7   5        1.09        3.78      7.24 o
  -5   7   5       30.41       29.76      7.89 o
  -4   7   5      394.63      432.82     11.93 o
  -3   7   5       97.42       91.99      4.52 o
  -2   7   5        1.92        1.66      2.13 o
  -1   7   5       39.21       54.70      3.65 o
   0   7   5      194.75      198.90      7.32 o
   1   7   5       26.15       20.41      3.63 o
   2   7   5        0.00        4.35      3.21 o
   3   7   5      108.79      105.03      6.47 o
   4   7   5        0.08       -0.27      5.67 o
   5   7   5      109.46      101.14     15.36 o
   6   7   5        2.11       -7.36      9.63 o
   7   7   5        0.11        3.08     11.26 o
 -10   8   5        0.86       -3.95     10.51 o
  -9   8   5       36.54       36.93     13.93 o
  -8   8   5       28.67       22.61     12.05 o
  -7   8   5      187.99      172.08     15.15 o
  -6   8   5        2.03       -1.58      6.77 o
  -5   8   5        9.25        2.43      6.15 o
  -4   8   5        0.11       -0.24      3.07 o
  -3   8   5       18.66       18.72      3.31 o
  -2   8   5       73.34       71.50      4.69 o
  -1   8   5      411.16      374.93      8.71 o
   0   8   5      315.52      269.48      8.75 o
   1   8   5       13.75       23.65      3.92 o
   2   8   5      270.02      227.14      9.42 o
   3   8   5       12.50        8.19      9.52 o
   4   8   5       88.39       96.81     14.94 o
   5   8   5       51.19       52.48     17.62 o
   6   8   5       17.30       20.26     12.05 o
   7   8   5        5.06       -1.90     10.75 o
 -10   9   5        1.54       -5.48     11.34 o
  -9   9   5       18.63       15.72     11.96 o
  -8   9   5       20.26       33.16     12.69 o
  -7   9   5       66.90       59.77     11.38 o
  -6   9   5       77.81       54.53     10.11 o
  -5   9   5       10.39        5.57      4.09 o
  -4   9   5        0.97       -0.67      4.15 o
  -3   9   5      155.43      155.63      6.80 o
  -2   9   5      770.73      824.97     15.59 o
  -1   9   5      292.28      270.41      8.18 o
   0   9   5      148.49      167.79      7.81 o
   1   9   5      133.33      121.49      6.75 o
   2   9   5        0.03       -4.34      6.43 o
   3   9   5      108.54       94.09     14.69 o
   4   9   5        3.98       18.45     11.26 o
   5   9   5       92.53       98.09     18.36 o
   6   9   5        8.78       16.21     12.76 o
   7   9   5       11.21       11.36     13.45 o
 -10  10   5        0.79       -4.46     11.74 o
  -9  10   5       54.81       65.05     16.70 o
  -8  10   5       17.65       18.58     12.10 o
  -7  10   5      520.05      469.37     22.67 o
  -6  10   5       12.75       16.49      8.68 o
  -5  10   5      719.30      673.90     23.65 o
  -4  10   5       28.64       28.24      6.04 o
  -3  10   5      845.77      897.78     17.03 o
  -2  10   5       21.83       21.69      4.99 o
  -1  10   5      767.92      805.45     16.89 o
   0  10   5       54.52       62.97      6.40 o
   1  10   5     1524.63     1514.50     24.03 o
   2  10   5       87.09      113.95     12.25 o
   3  10   5      594.13      598.56     43.34 o
   4  10   5      303.53      333.25     26.05 o
   5  10   5       38.18       32.63     13.71 o
   6  10   5       22.35       26.85     14.13 o
  -9  11   5        0.46       -2.07     10.80 o
  -8  11   5       51.20       60.13     14.84 o
  -7  11   5       18.02       16.00      8.95 o
  -6  11   5        2.59       -0.34      7.32 o
  -5  11   5      216.70      217.12     15.41 o
  -4  11   5        0.23       -2.92      5.14 o
  -3  11   5       87.89       84.17      7.36 o
  -2  11   5      266.02      269.84     11.11 o
  -1  11   5      372.92      377.79     10.18 o
   0  11   5      375.61      381.17     12.07 o
   1  11   5     1494.71     1437.71     35.33 o
   2  11   5      178.88      209.98     16.15 o
   3  11   5     1787.57     1726.03     73.65 o
   4  11   5       61.21       57.49     15.75 o
   5  11   5      249.71      246.13     25.61 o
  -9  12   5        4.23        5.08     11.56 o
  -8  12   5       56.96       47.73     14.84 o
  -7  12   5      131.53      114.06     17.30 o
  -6  12   5      325.87      289.27     18.74 o
  -5  12   5        8.39       19.05      6.87 o
  -4  12   5      132.32      124.60     10.25 o
  -3  12   5      674.11      657.58     16.64 o
  -2  12   5      149.79      157.73      9.28 o
  -1  12   5      486.67      530.26     14.29 o
   0  12   5      193.92      190.78     15.36 o
   1  12   5     1191.36     1110.31     32.32 o
   2  12   5        0.01        1.99      8.04 o
   3  12   5      453.62      401.67     27.96 o
   4  12   5       59.94       54.41     15.61 o
   5  12   5      452.25      495.48     39.36 o
  -9  13   5        0.32        4.70     13.03 o
  -8  13   5       28.44       14.40     11.88 o
  -7  13   5        0.65      -10.19     10.19 o
  -6  13   5        4.35       -7.40      7.82 o
  -5  13   5        2.53       -1.46      6.25 o
  -4  13   5        0.23        1.27      5.86 o
  -3  13   5       23.21       27.04      6.16 o
  -2  13   5      211.28      243.78     11.55 o
  -1  13   5      171.75      180.74     12.13 o
   0  13   5       79.81       74.43     11.87 o
   1  13   5        9.60       10.87      8.79 o
   2  13   5        0.05       -7.22      7.22 o
   3  13   5      197.57      157.63     21.20 o
   4  13   5       10.26       11.93     14.05 o
  -8  14   5        2.36       13.60     13.57 o
  -7  14   5       55.61       52.99     14.78 o
  -6  14   5       18.19       30.75     10.03 o
  -5  14   5       68.42       84.79     11.85 o
  -4  14   5       52.60       59.54     10.66 o
  -3  14   5       36.35       31.64      8.26 o
  -2  14   5      143.05      124.48     13.37 o
  -1  14   5       18.86       29.54      9.57 o
   0  14   5        6.14        6.16      8.72 o
   1  14   5       11.49        9.29      8.89 o
   2  14   5      123.12      105.79     14.83 o
   3  14   5       18.85       10.77     12.79 o
  -7  15   5       48.35       58.90     12.55 o
  -6  15   5      204.28      241.27     18.68 o
  -5  15   5       12.80       11.89      8.00 o
  -4  15   5      390.70      438.34     21.86 o
  -3  15   5       15.77       14.85     11.06 o
  -2  15   5      144.33      137.54     12.66 o
  -1  15   5       14.60        4.47      8.29 o
   0  15   5      163.68      172.26     16.83 o
   1  15   5       11.44       15.63      9.77 o
   2  15   5        7.16        2.25      9.72 o
  -7  16   5        0.01       -8.82      8.82 o
  -6  16   5       10.36       12.68      9.69 o
  -5  16   5        1.46       -1.43      7.71 o
  -4  16   5       36.63       49.35     14.45 o
  -3  16   5      181.35      196.56     22.01 o
  -2  16   5       45.26       56.71     12.55 o
  -1  16   5       38.38       38.94     11.79 o
   0  16   5       22.06       23.64     10.94 o
   1  16   5        1.73       -3.68      8.59 o
  -5  17   5       28.73       33.76     14.83 o
  -4  17   5       26.25       32.17     14.35 o
  -3  17   5      256.21      310.19     27.44 o
  -2  17   5        3.19       -2.37      9.02 o
  -1  17   5       75.85       73.14     14.28 o
   0 -18   6        8.11       10.93      9.04 o
   1 -18   6       59.04       58.06     11.27 o
   2 -18   6       12.39       16.10      9.05 o
   3 -18   6        6.17       11.51     10.14 o
   4 -18   6        4.15       -4.46     11.16 o
   5 -18   6       19.87       25.38     20.93 o
  -2 -17   6      134.26      113.84     14.10 o
  -1 -17   6        3.90        1.95      8.12 o
   0 -17   6       33.89       32.26      9.25 o
   1 -17   6       24.81       30.55      9.20 o
   2 -17   6       93.23       98.27     12.25 o
   3 -17   6        3.99        3.09      8.96 o
   4 -17   6       24.22       45.64     19.98 o
   5 -17   6       29.23       31.60     20.39 o
   6 -17   6       54.12       77.77     16.39 o
  -3 -16   6       19.90       14.03      9.31 o
  -2 -16   6       27.63       36.16     10.27 o
  -1 -16   6       22.25       17.95      8.74 o
   0 -16   6        3.72       -5.04      6.78 o
   1 -16   6       27.59       22.19      8.12 o
   2 -16   6       17.20       19.39      7.02 o
   3 -16   6       19.74       20.89      9.66 o
   4 -16   6        0.61        3.16      7.26 o
   5 -16   6        0.01        3.23      9.37 o
   6 -16   6       34.96       32.80     13.09 o
   7 -16   6        8.50       16.30     22.89 o
  -4 -15   6       24.72       27.31     10.28 o
  -3 -15   6      127.30      136.95     14.21 o
  -2 -15   6        0.02        1.98      7.34 o
  -1 -15   6        8.14        4.26      7.32 o
   0 -15   6        0.81       -2.65      6.42 o
   1 -15   6      368.51      343.96     17.14 o
   2 -15   6       65.98       82.61      9.05 o
   3 -15   6        0.11        0.57      5.58 o
   4 -15   6       25.24       32.23      8.99 o
   5 -15   6      171.42      174.29     18.78 o
   6 -15   6        4.04        0.47      9.96 o
   7 -15   6       13.92       27.68     13.36 o
   8 -15   6        4.83        1.36     18.09 o
  -5 -14   6      150.94      174.95     18.95 o
  -4 -14   6       99.36       95.15     12.90 o
  -3 -14   6      843.02      803.73     26.88 o
  -2 -14   6       72.49       74.68     10.85 o
  -1 -14   6      316.57      309.89     16.61 o
   0 -14   6       88.35       97.03     10.48 o
   1 -14   6      175.19      171.27     12.41 o
   2 -14   6       28.08       26.68      5.58 o
   3 -14   6       14.16       15.07      6.10 o
   4 -14   6       92.72       89.67      8.93 o
   5 -14   6        0.29        0.73      6.86 o
   6 -14   6       51.77       38.35     12.79 o
   7 -14   6       11.82        3.35     10.93 o
   8 -14   6      382.46      420.36     30.36 o
  -5 -13   6        5.46        6.59     10.32 o
  -4 -13   6        1.09        3.02      7.23 o
  -3 -13   6       64.01       53.40      9.80 o
  -2 -13   6        0.35        6.64      6.73 o
  -1 -13   6      373.60      354.78     16.75 o
   0 -13   6       26.81       21.12      7.40 o
   1 -13   6       74.04       45.97      6.24 o
   2 -13   6      104.92       95.80      7.70 o
   3 -13   6       50.15       26.52      6.25 o
   4 -13   6        5.83        8.10      5.35 o
   5 -13   6        0.94       -2.46      6.54 o
   6 -13   6        0.13        0.66      9.31 o
   7 -13   6        0.10        3.59     10.68 o
   8 -13   6       54.75       73.25     16.90 o
  -6 -12   6       12.25        8.61     10.17 o
  -5 -12   6        2.31        8.62      9.48 o
  -4 -12   6      317.39      318.29     17.77 o
  -3 -12   6       44.47       36.33      8.63 o
  -2 -12   6      281.96      291.61     15.65 o
  -1 -12   6       72.92       58.23      8.32 o
   0 -12   6      278.29      255.73     13.74 o
   1 -12   6       43.53       36.31      5.72 o
   2 -12   6        1.70       -4.06      4.06 o
   3 -12   6       32.41       32.14      6.43 o
   4 -12   6       64.72       63.64      7.46 o
   5 -12   6        3.44        1.75      5.19 o
   6 -12   6        0.74       -1.04      6.96 o
   7 -12   6        0.83       -6.75      9.70 o
   8 -12   6      415.51      433.95     29.40 o
   9 -12   6        0.53        4.58     12.39 o
  -7 -11   6       22.72       17.31     11.74 o
  -6 -11   6       18.16       23.68     11.07 o
  -5 -11   6       18.26       17.11     10.46 o
  -4 -11   6       70.17       75.14     10.15 o
  -3 -11   6      233.35      196.21     13.22 o
  -2 -11   6      125.56      111.71     10.09 o
  -1 -11   6       20.94       23.25      6.76 o
   0 -11   6      123.34      119.17      7.31 o
   1 -11   6      112.86      116.38      6.87 o
   2 -11   6       60.81       68.92      6.48 o
   3 -11   6      178.23      170.76     11.97 o
   4 -11   6       13.36       14.90      5.73 o
   5 -11   6       31.37       31.53      6.48 o
   6 -11   6       24.42       23.28      6.17 o
   7 -11   6       19.74       17.86     12.08 o
   8 -11   6       36.04       34.72     13.23 o
   9 -11   6       40.26       49.21     15.76 o
  -7 -10   6       33.34       28.84     12.38 o
  -6 -10   6        9.62        6.87      9.01 o
  -5 -10   6      122.11      118.05     14.08 o
  -4 -10   6        0.79        0.27      5.87 o
  -3 -10   6       46.55       58.07      8.43 o
  -2 -10   6      256.04      247.78     12.99 o
  -1 -10   6      100.93      108.82      9.25 o
   0 -10   6        7.17        9.11      4.08 o
   1 -10   6       92.43      115.48      6.60 o
   2 -10   6        0.08       -1.60      3.85 o
   3 -10   6        3.52        0.40      4.62 o
   4 -10   6       80.19       66.89      5.71 o
   5 -10   6      157.96      158.26      8.24 o
   6 -10   6        6.87        6.77      6.26 o
   7 -10   6       88.95       84.80     10.99 o
   8 -10   6       16.60       21.34     12.17 o
   9 -10   6        0.46        1.26     11.41 o
  -7  -9   6       22.78       23.34     10.72 o
  -6  -9   6      239.27      226.55     18.15 o
  -5  -9   6        1.96       -2.95      6.65 o
  -4  -9   6      449.30      399.91     16.71 o
  -3  -9   6      148.44      129.65     12.51 o
  -2  -9   6      190.17      195.22      7.76 o
  -1  -9   6       13.35       18.08      2.86 o
   0  -9   6        0.21       -1.38      3.36 o
   1  -9   6      609.63      627.74     12.14 o
   2  -9   6      547.11      567.85     14.32 o
   3  -9   6     1216.59     1231.09     24.05 o
   4  -9   6       11.88        8.26      3.86 o
   5  -9   6      127.94      144.91      9.61 o
   6  -9   6        2.04       -4.74      4.74 o
   7  -9   6       49.53       43.20      7.54 o
   8  -9   6        9.35       17.14     11.93 o
   9  -9   6       11.53       22.95     13.51 o
  -8  -8   6        0.01       -8.46      8.46 o
  -7  -8   6       68.62       53.65     12.09 o
  -6  -8   6       69.42       78.04     12.49 o
  -5  -8   6        1.66        1.44      7.20 o
  -4  -8   6       22.43       25.92      7.00 o
  -3  -8   6      287.64      257.26     12.66 o
  -2  -8   6       70.47       82.76      7.77 o
  -1  -8   6      205.62      209.73      6.87 o
   0  -8   6        1.78       -1.84      3.42 o
   1  -8   6      558.10      568.29     11.14 o
   2  -8   6      325.90      285.24     25.92 o
   3  -8   6      824.12      741.22     29.48 o
   4  -8   6       71.59       71.92     15.30 o
   5  -8   6       18.01        9.38      5.44 o
   6  -8   6       28.23       29.01      7.90 o
   7  -8   6        5.36        0.23      6.84 o
   8  -8   6       88.98       80.25     11.59 o
   9  -8   6        7.25       15.83     12.42 o
  10  -8   6       31.17       46.16     16.45 o
  -8  -7   6       68.74       70.23     13.59 o
  -7  -7   6       74.57      105.19     13.61 o
  -6  -7   6        4.96       10.73      8.11 o
  -5  -7   6       33.36       23.29      8.28 o
  -4  -7   6        1.24        2.93      3.65 o
  -3  -7   6       66.85       81.21      3.90 o
  -2  -7   6       16.75       16.86      2.56 o
  -1  -7   6      934.98      912.57     11.36 o
   0  -7   6       11.40        3.75      3.37 o
   1  -7   6       38.88       48.06      4.15 o
   2  -7   6     1212.72     1283.43     26.13 o
   3  -7   6      161.36      157.74      6.97 o
   4  -7   6      108.95      102.17     13.67 o
   5  -7   6      355.13      311.20     16.51 o
   6  -7   6        2.18        7.10      6.62 o
   7  -7   6       22.14       23.64      8.09 o
   8  -7   6        6.73       10.30      7.86 o
   9  -7   6       17.36       36.65     14.01 o
  10  -7   6       18.56       30.42     15.15 o
  -9  -6   6       12.72       -0.15     12.60 o
  -8  -6   6       30.57       19.95      9.99 o
  -7  -6   6       42.54       35.38      9.94 o
  -6  -6   6       20.99       11.94      5.69 o
  -5  -6   6       57.45       69.24      7.32 o
  -4  -6   6       58.77       78.34      5.07 o
  -3  -6   6       24.38       23.39      3.11 o
  -2  -6   6       38.25       55.88      4.55 o
  -1  -6   6       23.88       32.08      3.06 o
   0  -6   6       28.89       23.39      4.14 o
   1  -6   6       12.24       18.76      2.86 o
   2  -6   6     5456.83     5885.08     60.75 o
   3  -6   6      163.93      144.24      7.71 o
   4  -6   6     1165.39     1277.96     24.05 o
   5  -6   6       15.76       15.36      6.24 o
   6  -6   6       74.01       83.11      9.86 o
   7  -6   6        3.94       -0.87      6.28 o
   8  -6   6        0.26       -5.92      7.25 o
   9  -6   6       55.90       69.19     12.22 o
  10  -6   6      127.21       92.12     26.13 o
  -9  -5   6        8.84       17.68     13.54 o
  -8  -5   6       58.68       62.13     11.88 o
  -7  -5   6      134.13      121.78     10.52 o
  -6  -5   6       25.18       15.99      5.82 o
  -5  -5   6       25.36       32.73      5.03 o
  -4  -5   6       83.61       65.77      5.16 o
  -3  -5   6      937.28     1088.24     13.13 o
  -2  -5   6        5.95        6.75      2.42 o
  -1  -5   6     2331.32     2245.60     29.98 o
   0  -5   6       16.46       17.48      3.44 o
   1  -5   6    37611.37    38184.72    314.02 o
   2  -5   6      260.68      262.76      7.44 o
   3  -5   6     2485.05     2481.96     40.03 o
   4  -5   6        0.15       -4.25      4.25 o
   5  -5   6      759.96      870.74     24.92 o
   6  -5   6        1.83       -1.83      6.02 o
   7  -5   6      244.60      201.06     14.13 o
   8  -5   6       41.97       45.24     10.03 o
   9  -5   6      291.04      260.86     18.74 o
  10  -5   6        0.77        3.45     12.05 o
  -9  -4   6       18.74       19.01     15.66 o
  -8  -4   6      209.10      213.81     13.88 o
  -7  -4   6       13.46       16.09      6.53 o
  -6  -4   6      503.66      514.67     13.83 o
  -5  -4   6       15.11       20.96      4.71 o
  -4  -4   6      257.93      243.10      8.43 o
  -3  -4   6      193.83      198.62      6.38 o
  -2  -4   6     2304.78     2603.99     31.63 o
  -1  -4   6       91.63      102.08      6.29 o
   0  -4   6      446.84      371.08     20.73 o
   1  -4   6     4212.72     4018.18     61.41 o
   2  -4   6      216.07      179.63      8.25 o
   3  -4   6      227.32      224.58     10.14 o
   4  -4   6      112.73       93.38      7.71 o
   5  -4   6        3.81        6.86      5.82 o
   6  -4   6       76.76       66.35      9.24 o
   7  -4   6       40.54       45.59      9.01 o
   8  -4   6        1.61        1.36      7.69 o
   9  -4   6        8.44       17.55      8.94 o
  10  -4   6        4.86        5.84     12.52 o
  -9  -3   6      111.77       87.42     12.96 o
  -8  -3   6      193.79      195.91     13.31 o
  -7  -3   6       67.54       40.86      7.74 o
  -6  -3   6       35.26       34.51      5.82 o
  -5  -3   6       24.16       19.20      4.77 o
  -4  -3   6      163.57      143.65      6.99 o
  -3  -3   6     1396.23     1612.54     15.45 o
  -2  -3   6      284.20      298.60      7.30 o
  -1  -3   6      353.49      263.11      6.78 o
   0  -3   6     1330.22     1208.87     15.47 o
   1  -3   6     6942.94     7458.91    112.19 o
   2  -3   6        0.21        1.37      3.14 o
   3  -3   6       63.23       71.83      6.42 o
   4  -3   6        2.00        0.30      3.01 o
   5  -3   6      322.00      336.98     14.77 o
   6  -3   6        2.78        5.03      6.53 o
   7  -3   6       53.85       64.49      9.83 o
   8  -3   6       15.71       24.41      8.98 o
   9  -3   6       11.22       15.05      8.73 o
  10  -3   6        0.03        0.33      7.71 o
 -10  -2   6       22.86       47.93     23.49 o
  -9  -2   6       43.00       33.15     10.45 o
  -8  -2   6        0.00       -1.97      5.59 o
  -7  -2   6       54.43       26.05     14.85 o
  -6  -2   6      142.81      111.62     13.66 o
  -5  -2   6        1.36       -0.41      3.94 o
  -4  -2   6      483.30      498.53     11.18 o
  -3  -2   6      186.92      171.53      5.72 o
  -2  -2   6      536.32      602.81      8.44 o
  -1  -2   6     1192.97     1120.24     16.96 o
   0  -2   6     4799.58     5029.89     32.38 o
   1  -2   6     2243.29     1989.78     31.10 o
   2  -2   6     1246.20     1464.95     18.80 o
   3  -2   6        3.25        6.17      3.87 o
   4  -2   6     1183.02     1209.30     28.87 o
   5  -2   6       10.33       27.32      6.64 o
   6  -2   6        1.28        4.76      6.53 o
   7  -2   6        0.97       -0.23      6.62 o
   8  -2   6      116.93      136.60     17.57 o
   9  -2   6        3.99        6.02      8.54 o
  10  -2   6      116.44      127.62     15.85 o
 -10  -1   6      104.48      115.70     17.94 o
  -9  -1   6       81.93       66.60     11.28 o
  -8  -1   6      120.08      129.78     12.78 o
  -7  -1   6      102.22       94.71      7.92 o
  -6  -1   6      154.28      156.97      8.93 o
  -5  -1   6      261.24      266.05      9.61 o
  -4  -1   6       25.28       22.40      4.11 o
  -3  -1   6     4800.44     5053.39     31.82 o
  -2  -1   6      411.99      292.96     64.92 o
  -1  -1   6     7242.73     7755.51     68.28 o
   0  -1   6      971.41      863.23     18.71 o
   1  -1   6     7187.04     7599.93    138.33 o
   2  -1   6      105.69      103.14      6.46 o
   3  -1   6      150.26      216.30      9.67 o
   4  -1   6      284.42      259.85     11.98 o
   5  -1   6      577.09      627.47     19.48 o
   6  -1   6        0.44        0.25      6.23 o
   7  -1   6        3.70        2.47      6.92 o
   8  -1   6       20.13       21.18      9.00 o
   9  -1   6      201.75      205.16     17.34 o
 -10   0   6       32.21       63.98     15.57 o
  -9   0   6        0.50       -5.97      7.09 o
  -8   0   6      186.96      176.19     14.12 o
  -7   0   6       20.12       15.97      5.41 o
  -6   0   6     2511.97     2527.54     34.99 o
  -5   0   6       84.95       78.91      5.96 o
  -4   0   6     1544.24     1684.92     24.64 o
  -3   0   6        3.92        6.82      2.01 o
  -2   0   6     1312.09     1266.56     84.31 o
  -1   0   6       96.16       56.30     12.71 o
   0   0   6    11301.48    11840.85     73.39 o
   1   0   6       45.71       28.60      3.65 o
   2   0   6      806.84      831.68     21.53 o
   3   0   6       16.94       12.19      4.96 o
   4   0   6     1334.94     1346.98     24.92 o
   5   0   6       26.85       29.81      6.99 o
   6   0   6      695.86      694.24     22.84 o
   7   0   6        1.25        6.29      7.23 o
   8   0   6      185.14      175.63     16.75 o
   9   0   6        0.51        5.09      8.82 o
 -10   1   6        0.52       14.17     12.44 o
  -9   1   6      104.41       90.75     15.81 o
  -8   1   6       32.45       38.56      8.87 o
  -7   1   6      106.99       97.68      7.68 o
  -6   1   6       27.84       37.55      5.60 o
  -5   1   6      657.47      576.13     12.26 o
  -4   1   6        8.13        3.62      2.68 o
  -3   1   6        4.23        5.26      2.26 o
  -2   1   6       73.88       76.52      2.64 o
  -1   1   6     2759.14     2787.93     30.62 o
   0   1   6      314.53      280.49      6.88 o
   1   1   6     1066.30      927.74     14.73 o
   2   1   6        1.10        0.10      1.72 o
   3   1   6        0.01        4.55      4.04 o
   4   1   6        0.32        3.11      4.82 o
   5   1   6      348.87      387.49     16.68 o
   6   1   6        0.00       -0.10      6.51 o
   7   1   6        0.04       -1.99      6.83 o
   8   1   6        1.38        3.20      8.15 o
   9   1   6       16.17       33.29     11.07 o
 -10   2   6        2.74        3.12     11.26 o
  -9   2   6        0.56       -1.41      9.87 o
  -8   2   6       59.89       31.01      7.37 o
  -7   2   6       11.71        6.59      5.76 o
  -6   2   6        7.72        4.66      4.00 o
  -5   2   6        3.68        2.72      2.81 o
  -4   2   6      345.80      393.36      7.54 o
  -3   2   6      168.59      184.78      4.17 o
  -2   2   6     1400.51     1390.34     10.10 o
  -1   2   6        0.38        0.68      1.55 o
   0   2   6      521.20      284.58    134.31 o
   1   2   6       93.97       72.29      5.22 o
   2   2   6      631.72      760.15     15.98 o
   3   2   6       77.53       72.45      6.88 o
   4   2   6       17.99       14.71      5.79 o
   5   2   6      249.95      241.47     14.55 o
   6   2   6      121.14      119.65     11.78 o
   7   2   6       58.64       59.67     10.80 o
   8   2   6       21.41       17.33      9.13 o
   9   2   6        3.01        3.44     12.00 o
 -10   3   6        5.88       -5.45     17.96 o
  -9   3   6       12.06        7.60     10.96 o
  -8   3   6        1.32        3.42      7.29 o
  -7   3   6     1318.30     1288.91     23.37 o
  -6   3   6       15.99        7.43      4.11 o
  -5   3   6      459.41      446.37      8.39 o
  -4   3   6       19.11       23.63      3.08 o
  -3   3   6     5151.17     5831.94     56.75 o
  -2   3   6      839.78      756.11     11.08 o
  -1   3   6     7513.73     8061.50     65.00 o
   0   3   6        8.97        6.13      2.94 o
   1   3   6     7841.02     8556.99     49.84 o
   2   3   6        0.00       -0.94      3.45 o
   3   3   6       97.96      128.93      9.03 o
   4   3   6       67.77       57.69      7.99 o
   5   3   6      889.72      887.71     37.70 o
   6   3   6        7.38        8.20      7.44 o
   7   3   6        9.41       12.13      8.40 o
   8   3   6        0.98       13.49      8.91 o
   9   3   6      199.00      220.93     24.76 o
 -10   4   6      382.80      441.78     52.19 o
  -9   4   6       24.49       31.96     12.36 o
  -8   4   6      282.43      271.59     17.80 o
  -7   4   6        2.48        4.23      8.07 o
  -6   4   6     1750.97     1731.24     18.11 o
  -5   4   6       14.43        7.07      3.63 o
  -4   4   6     1385.23     1564.64     29.47 o
  -3   4   6      679.76      635.46     16.63 o
  -2   4   6     1011.73     1139.91     10.10 o
  -1   4   6      696.18      655.43      9.33 o
   0   4   6      657.21      685.97     11.18 o
   1   4   6       37.49       26.64      4.60 o
   2   4   6     2428.43     2723.03     31.51 o
   3   4   6      256.41      283.73     12.56 o
   4   4   6     2582.18     2630.48     59.22 o
   5   4   6      577.22      573.07     20.73 o
   6   4   6        0.00        1.80      6.46 o
   7   4   6       73.23       91.98     12.21 o
   8   4   6       95.27      115.73     18.42 o
 -10   5   6        6.94        2.98     11.15 o
  -9   5   6      165.48      151.35     19.35 o
  -8   5   6        5.16        5.10      7.99 o
  -7   5   6      625.86      565.59     22.71 o
  -6   5   6        8.85        9.77      4.08 o
  -5   5   6       25.59       34.18      7.34 o
  -4   5   6       30.51       26.53      6.32 o
  -3   5   6     2457.69     2607.70     25.84 o
  -2   5   6      209.16      225.96      5.90 o
  -1   5   6      895.95     1070.97     15.63 o
   0   5   6      345.88      336.40      8.54 o
   1   5   6     1311.81     1662.30     21.28 o
   2   5   6      233.52      223.08     10.66 o
   3   5   6     1085.98     1195.57     23.79 o
   4   5   6      114.61      129.12     10.80 o
   5   5   6       28.29       22.87      7.56 o
   6   5   6        2.94        9.28      7.59 o
   7   5   6       37.82       31.47     13.13 o
   8   5   6       22.05       35.34     14.18 o
 -10   6   6       19.49       11.67     11.89 o
  -9   6   6       16.26       16.98     11.97 o
  -8   6   6        0.25       -1.94      7.49 o
  -7   6   6        8.44       -6.69      7.50 o
  -6   6   6      486.32      468.46     21.21 o
  -5   6   6       18.19       14.08      6.77 o
  -4   6   6      154.27      180.40     11.61 o
  -3   6   6        5.31        4.89      2.07 o
  -2   6   6     2847.09     3216.68     42.68 o
  -1   6   6        4.05       13.48      2.58 o
   0   6   6      309.41      322.34      8.80 o
   1   6   6       29.19       24.47      3.70 o
   2   6   6       96.15      112.83      8.62 o
   3   6   6       48.61       38.52      6.91 o
   4   6   6        2.10        0.56      6.13 o
   5   6   6        8.69        6.58      6.68 o
   6   6   6      167.46      173.51     19.24 o
   7   6   6       23.12       21.48     12.78 o
   8   6   6      113.31      118.53     20.38 o
 -10   7   6        3.19       -5.12     11.59 o
  -9   7   6       34.60       44.71     14.35 o
  -8   7   6        6.41        7.97      8.71 o
  -7   7   6      401.83      392.45     20.03 o
  -6   7   6       18.04       16.45      7.99 o
  -5   7   6      435.76      486.68     18.93 o
  -4   7   6        0.61       -1.25      3.60 o
  -3   7   6        3.72       -0.64      2.26 o
  -2   7   6        7.29        6.67      2.70 o
  -1   7   6       64.90       76.08      4.62 o
   0   7   6      346.78      388.67     11.85 o
   1   7   6      346.11      348.99     11.27 o
   2   7   6       23.25       30.35      4.73 o
   3   7   6     1234.34     1155.95     24.02 o
   4   7   6       20.59       24.55      7.22 o
   5   7   6       53.64       40.69     16.95 o
   6   7   6        5.04       -2.25      8.96 o
   7   7   6       56.91       56.77     16.53 o
 -10   8   6       16.45        8.78     12.84 o
  -9   8   6        5.20       11.08     11.74 o
  -8   8   6      410.79      417.49     22.38 o
  -7   8   6       79.48       69.67     11.24 o
  -6   8   6     1087.51      976.02     28.18 o
  -5   8   6       37.20       35.39      5.81 o
  -4   8   6      134.17      158.87      8.16 o
  -3   8   6        8.97        4.07      2.96 o
  -2   8   6     1555.16     1450.12     32.87 o
  -1   8   6      198.48      191.60      7.01 o
   0   8   6     1215.49     1172.71     17.33 o
   1   8   6        1.81        0.65      3.31 o
   2   8   6       64.73       74.79      5.60 o
   3   8   6       41.73       20.26      9.77 o
   4   8   6      699.24      709.69     42.19 o
   5   8   6       69.45       62.69     14.34 o
   6   8   6       50.28       40.10     14.35 o
   7   8   6        2.58       -0.85     11.07 o
 -10   9   6        0.33       -6.47     11.59 o
  -9   9   6        6.02        1.23     11.17 o
  -8   9   6        0.14        1.18      8.30 o
  -7   9   6      465.93      447.87     21.81 o
  -6   9   6        2.50       -1.23      7.01 o
  -5   9   6     1610.58     1569.07     38.76 o
  -4   9   6       31.45       26.79      5.16 o
  -3   9   6      636.85      624.78     11.55 o
  -2   9   6       10.71        8.27      4.09 o
  -1   9   6      346.56      319.09      9.01 o
   0   9   6        1.05        3.58      3.63 o
   1   9   6       47.05       44.30      5.15 o
   2   9   6        3.16        1.23      6.51 o
   3   9   6       95.71      117.82     27.61 o
   4   9   6        9.60        2.80     12.76 o
   5   9   6       13.28       19.07     11.55 o
   6   9   6       11.21        9.33     13.03 o
 -10  10   6        3.53       10.68     12.86 o
  -9  10   6       15.58       -2.19     11.68 o
  -8  10   6       34.55       42.29     11.34 o
  -7  10   6      103.99       99.05     12.99 o
  -6  10   6      201.00      166.91     14.47 o
  -5  10   6      138.28      115.43     12.44 o
  -4  10   6     1242.64     1281.25     19.33 o
  -3  10   6      205.15      120.92     36.69 o
  -2  10   6       51.88       55.14      6.18 o
  -1  10   6      274.73      266.61      8.81 o
   0  10   6      245.91      251.25      9.73 o
   1  10   6      634.33      674.52     18.76 o
   2  10   6      315.46      274.72     17.16 o
   3  10   6      213.82      177.63     19.05 o
   4  10   6        4.31        5.67     10.48 o
   5  10   6       23.75       17.97     13.17 o
   6  10   6       67.29       82.89     17.74 o
  -9  11   6        0.11        7.32     11.80 o
  -8  11   6        0.64        7.52     10.67 o
  -7  11   6       26.33       19.48      9.53 o
  -6  11   6        3.57        1.92      7.79 o
  -5  11   6        5.87        0.25      7.22 o
  -4  11   6      105.38      110.03      9.63 o
  -3  11   6       36.67       31.15      5.95 o
  -2  11   6      784.00      760.92     17.35 o
  -1  11   6     1269.55     1284.20     17.82 o
   0  11   6      300.58      318.65     11.18 o
   1  11   6     2671.62     2593.00     49.75 o
   2  11   6        0.54       -4.04      7.31 o
   3  11   6     1018.82     1001.72     40.14 o
   4  11   6        5.83       -2.89     11.00 o
   5  11   6      288.84      307.06     27.11 o
  -9  12   6        0.89       -2.44     11.98 o
  -8  12   6      139.17      172.80     21.05 o
  -7  12   6        1.41       -1.44      8.09 o
  -6  12   6      704.26      681.61     26.80 o
  -5  12   6       39.52       36.92      8.12 o
  -4  12   6      112.38       98.93      9.71 o
  -3  12   6       35.23       40.89      6.53 o
  -2  12   6     1137.00     1147.83     32.22 o
  -1  12   6       64.70       74.26      7.22 o
   0  12   6     1060.65     1014.47     41.04 o
   1  12   6      152.64      152.90     14.44 o
   2  12   6       48.93       71.19     17.62 o
   3  12   6      304.81      299.07     25.05 o
   4  12   6       14.52       22.50     13.41 o
   5  12   6      236.94      239.82     26.94 o
  -9  13   6        5.12       28.77     14.37 o
  -8  13   6        5.53        9.44     11.03 o
  -7  13   6      209.43      221.21     22.61 o
  -6  13   6       31.32       40.58      8.99 o
  -5  13   6        0.67        0.96      6.49 o
  -4  13   6       30.82       33.47      7.79 o
  -3  13   6      793.56      785.68     18.90 o
  -2  13   6       19.00       17.00      5.60 o
  -1  13   6       10.50       11.49      6.63 o
   0  13   6       15.46       15.79      8.73 o
   1  13   6       74.69       58.98     11.62 o
   2  13   6      148.56      130.79     15.69 o
   3  13   6       24.36        9.77     12.53 o
   4  13   6       25.37       15.57     14.01 o
  -8  14   6       20.09        7.75     11.55 o
  -7  14   6        0.31       -1.75      8.00 o
  -6  14   6      240.58      261.81     18.79 o
  -5  14   6       13.35        2.89      6.76 o
  -4  14   6      566.10      594.27     21.07 o
  -3  14   6       13.31       16.47      6.88 o
  -2  14   6       96.27       84.41     10.16 o
  -1  14   6        6.14        2.64      7.52 o
   0  14   6      112.03       93.55     13.26 o
   1  14   6        4.71        3.28      8.52 o
   2  14   6        2.67        4.43      9.31 o
   3  14   6        2.94       -0.39     12.71 o
  -7  15   6       29.18       38.05     11.64 o
  -6  15   6       36.67       36.56     10.87 o
  -5  15   6        0.45        0.09      6.65 o
  -4  15   6      127.55      137.99     13.83 o
  -3  15   6       24.62       16.11     10.73 o
  -2  15   6       11.23        4.98      7.33 o
  -1  15   6        5.27        6.95      9.60 o
   0  15   6       53.91       54.55     12.38 o
   1  15   6        9.92       17.25     10.40 o
   2  15   6       18.26       -1.49      9.47 o
  -6  16   6       18.59       19.60     10.48 o
  -5  16   6       10.35       21.29      9.59 o
  -4  16   6       72.60       76.46     16.37 o
  -3  16   6       61.78       77.48     16.64 o
  -2  16   6       31.76       30.45     10.83 o
  -1  16   6       18.71       19.68     10.34 o
   0  16   6       24.26       20.46     10.93 o
   1  16   6        0.46       -8.10      9.22 o
  -5  17   6       13.46       27.88     14.59 o
  -4  17   6       67.44       65.42     16.86 o
  -3  17   6       18.36       40.58     14.75 o
  -2  17   6       27.46       34.31     14.19 o
  -1  17   6       47.22       48.99     13.02 o
   0 -18   7        5.82       15.70      9.27 o
   1 -18   7        1.17       -1.63      7.79 o
   2 -18   7       40.94       50.07     11.30 o
   3 -18   7       58.76       61.53     13.09 o
   4 -18   7        0.45       -2.36     11.22 o
  -2 -17   7       82.56       88.71     13.48 o
  -1 -17   7       30.71       24.41      9.71 o
   0 -17   7       23.52       17.06      8.71 o
   1 -17   7        6.50        3.00      7.64 o
   2 -17   7       11.28       11.27      6.91 o
   3 -17   7        8.66        1.56      8.33 o
   4 -17   7        0.19        1.94     10.98 o
   5 -17   7        6.27        6.21     16.74 o
   6 -17   7       65.93       86.60     16.70 o
  -3 -16   7       60.11       55.50     11.66 o
  -2 -16   7      186.33      199.17     16.10 o
  -1 -16   7       24.15       17.45      8.33 o
   0 -16   7      170.64      215.79     15.27 o
   1 -16   7        0.04        3.51      6.91 o
   2 -16   7       47.44       73.38      9.00 o
   3 -16   7       30.80       21.20      8.59 o
   4 -16   7       38.96       24.18      8.96 o
   5 -16   7       37.35       19.82      9.40 o
   6 -16   7       48.77       43.07     14.31 o
   7 -16   7        0.83        1.43     11.79 o
  -4 -15   7       53.82       63.39     12.65 o
  -3 -15   7      312.62      331.81     19.80 o
  -2 -15   7        3.66        3.44      7.47 o
  -1 -15   7       78.24       46.61      9.79 o
   0 -15   7       57.39       56.59      9.53 o
   1 -15   7       39.10       50.49      9.19 o
   2 -15   7       79.40       88.98      9.14 o
   3 -15   7       20.51       21.19      6.73 o
   4 -15   7        3.44       -0.07      6.87 o
   5 -15   7       16.83       32.57      9.22 o
   6 -15   7       25.77       44.02     13.65 o
   7 -15   7       16.67        3.12     11.55 o
  -5 -14   7        3.40        0.68     10.84 o
  -4 -14   7      101.56       99.52     13.11 o
  -3 -14   7      453.72      476.13     21.77 o
  -2 -14   7        2.71       -1.66      6.89 o
  -1 -14   7        3.59        6.47      7.20 o
   0 -14   7       10.33       11.52      7.02 o
   1 -14   7       45.30       44.20      8.35 o
   2 -14   7       67.26       90.90      8.02 o
   3 -14   7       46.32       36.66      7.25 o
   4 -14   7       37.98       25.47      6.77 o
   5 -14   7       94.23       92.15     11.32 o
   6 -14   7        0.15        0.19      9.64 o
   7 -14   7       39.71       31.60     13.69 o
   8 -14   7        1.49        0.07     12.39 o
  -5 -13   7       22.97       29.06     12.06 o
  -4 -13   7      202.08      182.10     14.86 o
  -3 -13   7        5.98        5.18      7.28 o
  -2 -13   7      196.26      206.49     14.13 o
  -1 -13   7       46.79       36.89     11.62 o
   0 -13   7     1081.41     1121.54     26.51 o
   1 -13   7      339.43      265.98     13.85 o
   2 -13   7       28.98       30.61      5.81 o
   3 -13   7       11.72        1.41      5.08 o
   4 -13   7       63.39       55.44      8.15 o
   5 -13   7        3.51        0.66      6.02 o
   6 -13   7      204.61      222.72     26.21 o
   7 -13   7       21.63       45.72     14.17 o
   8 -13   7      309.73      316.81     26.73 o
  -6 -12   7      128.97      105.86     16.11 o
  -5 -12   7        6.15       12.95      9.83 o
  -4 -12   7      305.20      339.27     17.89 o
  -3 -12   7        2.49       -0.55      6.05 o
  -2 -12   7       80.73       82.26     10.01 o
  -1 -12   7       74.89       90.29      9.63 o
   0 -12   7      833.17      815.46     21.76 o
   1 -12   7       94.91       93.28      8.23 o
   2 -12   7       55.66       70.86      6.97 o
   3 -12   7       32.62       43.76      6.82 o
   4 -12   7        1.03       -1.29      4.83 o
   5 -12   7       17.15        5.91      5.77 o
   6 -12   7      381.18      396.27     18.95 o
   7 -12   7       87.28       99.88     16.46 o
   8 -12   7       99.02       86.58     17.08 o
   9 -12   7        0.02        2.37     11.68 o
  -7 -11   7        2.18        0.33     10.96 o
  -6 -11   7        2.83       -0.52      9.24 o
  -5 -11   7       52.42       28.96     10.21 o
  -4 -11   7      130.93      126.54     12.10 o
  -3 -11   7      214.50      201.19     13.22 o
  -2 -11   7      204.50      198.09     12.65 o
  -1 -11   7        1.71       -1.00      5.47 o
   0 -11   7       36.66       40.82      5.46 o
   1 -11   7       94.87      105.85      6.89 o
   2 -11   7        4.93        0.46      4.31 o
   3 -11   7      421.98      419.79     20.20 o
   4 -11   7      322.69      289.50     14.78 o
   5 -11   7       64.34       67.70      9.30 o
   6 -11   7       34.75       37.25      6.95 o
   7 -11   7       59.30       67.83     10.72 o
   8 -11   7        0.13        9.79     11.68 o
   9 -11   7        8.80       11.67     11.74 o
  -7 -10   7       13.51        9.98     11.00 o
  -6 -10   7        1.26        6.00      9.09 o
  -5 -10   7       35.95       43.91     11.27 o
  -4 -10   7       23.10       30.71      7.86 o
  -3 -10   7        9.28       17.80      6.70 o
  -2 -10   7      122.88      126.53     10.10 o
  -1 -10   7      181.73      188.66      9.91 o
   0 -10   7      414.64      422.46     11.88 o
   1 -10   7       62.84       66.29      5.67 o
   2 -10   7       49.83       39.16      9.59 o
   3 -10   7        8.65        1.84      4.35 o
   4 -10   7      439.97      432.98     13.00 o
   5 -10   7      622.79      623.31     15.96 o
   6 -10   7       12.16        7.12      4.63 o
   7 -10   7      292.11      307.64     17.72 o
   8 -10   7        0.00        8.04     11.34 o
   9 -10   7        0.23       12.99     15.33 o
  -8  -9   7       22.41       32.15     12.34 o
  -7  -9   7       37.75       26.14     10.69 o
  -6  -9   7        8.39       -2.98      7.85 o
  -5  -9   7      129.95      129.49     14.00 o
  -4  -9   7      353.99      320.47     15.19 o
  -3  -9   7      212.20      195.57     11.90 o
  -2  -9   7       43.46       47.73      7.25 o
  -1  -9   7       10.52       10.84      3.05 o
   0  -9   7      203.93      210.83      9.67 o
   1  -9   7       12.33       13.70      3.89 o
   2  -9   7     1538.13     1457.75    158.10 o
   3  -9   7      114.08      119.77      8.24 o
   4  -9   7      669.22      701.99     14.43 o
   5  -9   7      229.96      232.19     12.18 o
   6  -9   7      421.84      439.34     26.70 o
   7  -9   7       26.56       23.01      9.06 o
   8  -9   7      360.75      366.57     25.67 o
   9  -9   7        0.15       -3.79     10.78 o
  -8  -8   7       10.87        3.61      9.61 o
  -7  -8   7       46.88       30.03     10.86 o
  -6  -8   7       27.26       29.44      9.81 o
  -5  -8   7        3.32        1.28      6.82 o
  -4  -8   7       16.97        3.47      5.87 o
  -3  -8   7      199.52      219.61      6.14 o
  -2  -8   7      796.52      793.35     10.72 o
  -1  -8   7      564.70      615.10     12.30 o
   0  -8   7      676.50      664.66     14.34 o
   1  -8   7        1.94       -0.20      2.99 o
   2  -8   7      344.01      318.24     11.03 o
   3  -8   7     1596.11     1631.12     19.67 o
   4  -8   7       27.82       19.48      4.46 o
   5  -8   7      401.77      381.06     31.21 o
   6  -8   7        2.45       -2.48      5.83 o
   7  -8   7       30.02       29.35      8.76 o
   8  -8   7        4.63        0.17      7.74 o
   9  -8   7        0.04       -4.61     11.00 o
  -8  -7   7        7.62        6.39      9.45 o
  -7  -7   7        4.97        5.82      7.80 o
  -6  -7   7       18.82       14.36      8.04 o
  -5  -7   7       22.78       11.54      7.26 o
  -4  -7   7        0.07        2.35      2.93 o
  -3  -7   7      481.72      426.02      8.73 o
  -2  -7   7     1678.38     1813.39     24.45 o
  -1  -7   7      324.84      282.63      8.51 o
   0  -7   7     1460.33     1503.36     19.74 o
   1  -7   7      444.72      408.65      9.57 o
   2  -7   7     3155.07     3363.10     32.73 o
   3  -7   7     1230.46     1108.14     16.13 o
   4  -7   7     1193.53     1212.17     20.84 o
   5  -7   7        1.60        2.45      5.73 o
   6  -7   7      132.20      129.35     11.33 o
   7  -7   7       23.93       24.70      8.27 o
   8  -7   7      295.01      327.68     19.09 o
   9  -7   7       53.73       84.50     16.67 o
  10  -7   7     1505.96     1614.77     64.81 o
  -9  -6   7        0.19      -10.46     10.46 o
  -8  -6   7        0.24        2.46      8.57 o
  -7  -6   7       18.24       22.77      9.45 o
  -6  -6   7       18.37       10.89      5.73 o
  -5  -6   7        0.85        1.77      3.77 o
  -4  -6   7       40.38       42.83      4.30 o
  -3  -6   7        1.81        4.25      2.64 o
  -2  -6   7     1094.29     1068.55     18.84 o
  -1  -6   7      128.71      125.51      5.95 o
   0  -6   7      464.61      452.44      9.63 o
   1  -6   7      949.22     1130.20     21.87 o
   2  -6   7      448.36      437.51      9.86 o
   3  -6   7      143.42      176.73      7.41 o
   4  -6   7       18.86       23.07      6.39 o
   5  -6   7      163.83      136.85     10.39 o
   6  -6   7        2.66        3.01      6.35 o
   7  -6   7      132.05      128.41     12.52 o
   8  -6   7       11.52        4.86      7.88 o
   9  -6   7      127.65      134.43     14.83 o
  10  -6   7      100.96      135.92     20.62 o
  -9  -5   7        0.43       -4.05     12.12 o
  -8  -5   7      122.37      144.70     15.31 o
  -7  -5   7       21.97       13.37      6.47 o
  -6  -5   7       63.99       51.89      6.12 o
  -5  -5   7       15.15        7.21      4.12 o
  -4  -5   7      155.11      122.39      6.71 o
  -3  -5   7       21.09       17.00      3.11 o
  -2  -5   7     2546.63     2695.65     27.04 o
  -1  -5   7     1068.29      977.19     14.84 o
   0  -5   7      435.62      557.31      9.90 o
   1  -5   7       93.76       95.55      4.09 o
   2  -5   7     1046.03     1248.06     14.98 o
   3  -5   7      199.07      166.77      9.48 o
   4  -5   7      113.12      124.01      9.20 o
   5  -5   7        0.77        2.60      4.98 o
   6  -5   7      120.40      129.99     11.65 o
   7  -5   7       13.76       18.96      7.82 o
   8  -5   7      111.95      115.02     13.03 o
   9  -5   7        4.83        4.23      8.39 o
  10  -5   7        7.95        6.81     13.03 o
  -9  -4   7       56.19       39.13     14.56 o
  -8  -4   7       16.64       14.34      7.31 o
  -7  -4   7      215.56      168.15     11.76 o
  -6  -4   7       11.82        1.91      4.52 o
  -5  -4   7        0.69        4.56      4.22 o
  -4  -4   7       25.01       19.82      4.16 o
  -3  -4   7      169.81      181.94      6.31 o
  -2  -4   7       20.74       32.58      3.63 o
  -1  -4   7      100.32      107.46      5.63 o
   0  -4   7        6.72        3.49      2.17 o
   1  -4   7     2041.77     2124.73     30.74 o
   2  -4   7      145.78      136.24      6.45 o
   3  -4   7      393.21      349.33     12.37 o
   4  -4   7        0.46       -0.30      4.47 o
   5  -4   7      541.02      584.50     23.39 o
   6  -4   7       36.96       42.21      8.57 o
   7  -4   7      176.35      168.01     13.56 o
   8  -4   7       47.54       53.27     10.61 o
   9  -4   7        7.11        0.68      8.60 o
  10  -4   7        3.63        4.47     14.38 o
  -9  -3   7      251.23      176.69     95.52 o
  -8  -3   7        4.28       10.66      6.91 o
  -7  -3   7       51.38       66.92      7.38 o
  -6  -3   7        9.07        6.37      4.80 o
  -5  -3   7      183.99      163.40      8.35 o
  -4  -3   7      180.00      250.74      8.69 o
  -3  -3   7      207.12      193.01      6.25 o
  -2  -3   7      689.01      791.45     11.30 o
  -1  -3   7      552.99      439.21      8.48 o
   0  -3   7       44.81       38.68      2.47 o
   1  -3   7       19.89       16.95      2.08 o
   2  -3   7      235.16      237.31      8.50 o
   3  -3   7       15.29       20.01      4.71 o
   4  -3   7      867.13      865.99     23.31 o
   5  -3   7       53.57       21.32     11.08 o
   6  -3   7      328.01      283.83     15.49 o
   7  -3   7        0.12        0.29      6.88 o
   8  -3   7       40.96       38.84     10.17 o
   9  -3   7        0.02        0.00      7.87 o
  10  -3   7        9.10        7.78      9.08 o
 -10  -2   7        6.02        2.84     18.90 o
  -9  -2   7      116.49      133.48     14.53 o
  -8  -2   7        0.01       -2.60      5.61 o
  -7  -2   7       23.34       12.48      5.16 o
  -6  -2   7        3.40       -3.37      3.37 o
  -5  -2   7      232.47      212.69     33.39 o
  -4  -2   7       80.20       64.98      5.12 o
  -3  -2   7        8.71       10.49      2.64 o
  -2  -2   7       52.57       42.77      3.06 o
  -1  -2   7     6006.79     5794.76     47.35 o
   0  -2   7      319.01      284.16      7.12 o
   1  -2   7      180.55      148.34      3.78 o
   2  -2   7        2.86        3.55      3.31 o
   3  -2   7      393.74      390.91     12.48 o
   4  -2   7        3.70        5.53      4.90 o
   5  -2   7      598.97      581.64     20.23 o
   6  -2   7       25.59       28.94      8.00 o
   7  -2   7       44.18       52.04      9.49 o
   8  -2   7        8.80       13.93      8.96 o
   9  -2   7      162.31      182.88     21.37 o
 -10  -1   7      146.09      208.82     22.43 o
  -9  -1   7       69.85       76.44     11.96 o
  -8  -1   7       39.80       51.07      8.29 o
  -7  -1   7      178.57      162.96      9.72 o
  -6  -1   7       56.17       60.29      6.61 o
  -5  -1   7      635.74      631.43     13.77 o
  -4  -1   7     1036.03     1008.49     12.98 o
  -3  -1   7       87.22       72.98      3.89 o
  -2  -1   7       28.89       33.82      6.10 o
  -1  -1   7      111.11      115.37      4.97 o
   0  -1   7     8278.17     8416.84    111.44 o
   1  -1   7      595.76      524.31      7.86 o
   2  -1   7      424.69      422.94     11.06 o
   3  -1   7       31.57       36.38      5.31 o
   4  -1   7     1284.90     1244.16     30.36 o
   5  -1   7       20.69       16.35      6.66 o
   6  -1   7      856.69      794.76     24.19 o
   7  -1   7       36.82       31.82      9.11 o
   8  -1   7      396.08      388.37     20.84 o
   9  -1   7        1.99        6.84      9.01 o
 -10   0   7        4.17       21.94     12.81 o
  -9   0   7       45.76       49.48     21.40 o
  -8   0   7        0.09        5.04      6.20 o
  -7   0   7        0.12        3.54      4.75 o
  -6   0   7       57.72       66.61      6.67 o
  -5   0   7        0.84       -0.30      3.47 o
  -4   0   7        6.07        3.71      2.66 o
  -3   0   7       56.41       63.38      3.09 o
  -2   0   7      148.56      108.71     19.00 o
  -1   0   7      654.08      564.70     10.98 o
   0   0   7       16.89       30.32      6.62 o
   1   0   7      265.05      280.60      8.30 o
   2   0   7      215.25      199.26      8.65 o
   3   0   7      356.96      359.53     27.92 o
   4   0   7        0.16        2.80      4.95 o
   5   0   7        0.05       -5.22      5.61 o
   6   0   7       30.85       36.61      8.90 o
   7   0   7       12.49       15.29      8.38 o
   8   0   7       38.12       42.21     10.41 o
   9   0   7       28.91       29.36     11.27 o
 -10   1   7        3.56       16.93     13.03 o
  -9   1   7        0.17        2.48      9.61 o
  -8   1   7      314.69      290.57     14.30 o
  -7   1   7       31.70       22.62      5.60 o
  -6   1   7      252.20      227.95      9.79 o
  -5   1   7      115.19      113.73      6.72 o
  -4   1   7     1487.35     1436.89     14.93 o
  -3   1   7       55.96       46.40      3.32 o
  -2   1   7      445.21      519.59      9.47 o
  -1   1   7      170.17      173.07      4.67 o
   0   1   7     1292.80     1147.67     15.59 o
   1   1   7        0.41       -0.20      2.69 o
   2   1   7     1001.17     1107.40     21.88 o
   3   1   7      156.97      136.67      8.97 o
   4   1   7       61.04       49.11      7.43 o
   5   1   7      405.60      370.28     16.91 o
   6   1   7      298.11      318.42     17.27 o
   7   1   7      138.60      160.18     14.11 o
   8   1   7       84.20       71.84     12.31 o
   9   1   7       15.18       17.76     10.08 o
 -10   2   7        6.83       -4.11      9.70 o
  -9   2   7       58.90       76.97     15.22 o
  -8   2   7        1.43        1.68      7.38 o
  -7   2   7      538.39      518.37     16.20 o
  -6   2   7      185.39      167.73      8.44 o
  -5   2   7       10.50        7.15      3.10 o
  -4   2   7       81.28       89.72      4.54 o
  -3   2   7     4534.03     5155.15     64.91 o
  -2   2   7      310.53      311.25      5.44 o
  -1   2   7     4310.73     4853.09     51.63 o
   0   2   7        1.22       -0.60      2.23 o
   1   2   7     6488.22     4786.90   2314.20 o
   2   2   7       78.70       89.43      6.82 o
   3   2   7      491.38      475.52     14.93 o
   4   2   7       38.46       28.61      6.72 o
   5   2   7     5384.03     5421.45    105.60 o
   6   2   7       51.87       40.02      8.95 o
   7   2   7       50.85       46.49     10.08 o
   8   2   7       16.90       19.82      9.45 o
   9   2   7      473.21      551.20     34.77 o
 -10   3   7       45.62       43.68     14.61 o
  -9   3   7        0.78        1.12      9.83 o
  -8   3   7       15.99       19.19      8.66 o
  -7   3   7      120.78      133.78     10.19 o
  -6   3   7       85.14       51.94      5.06 o
  -5   3   7        2.33        1.22      2.55 o
  -4   3   7      684.28      796.17     11.38 o
  -3   3   7      377.41      363.59      6.63 o
  -2   3   7     4050.92     4706.55     37.70 o
  -1   3   7       31.66       23.27      2.70 o
   0   3   7     3616.14     4017.01     33.10 o
   1   3   7      239.84      198.25      9.23 o
   2   3   7     1587.08     1870.42     26.37 o
   3   3   7       42.57       37.06      6.16 o
   4   3   7     1169.56     1223.52     26.08 o
   5   3   7      126.70      143.57     12.07 o
   6   3   7       19.07       16.63      8.12 o
   7   3   7       16.18        2.96      7.70 o
   8   3   7       29.55       35.70     10.85 o
 -10   4   7       12.32       22.51     12.94 o
  -9   4   7       83.96      114.88     17.60 o
  -8   4   7        1.01        0.69      7.38 o
  -7   4   7      435.55      427.49     20.30 o
  -6   4   7        8.47       -2.71      4.35 o
  -5   4   7      260.57      313.48      7.57 o
  -4   4   7      143.36      152.71      7.01 o
  -3   4   7     5827.74     6268.64     57.39 o
  -2   4   7        0.60        0.79      2.09 o
  -1   4   7      459.80      422.72      8.04 o
   0   4   7      144.08       99.04     34.40 o
   1   4   7      538.04      553.54     14.38 o
   2   4   7      137.41      143.83      9.00 o
   3   4   7     1116.57     1197.55     27.04 o
   4   4   7      376.28      372.08     16.46 o
   5   4   7     1767.80     1888.80     42.42 o
   6   4   7      154.45      172.80     14.06 o
   7   4   7       14.11       15.22      9.12 o
   8   4   7        0.16       10.09     12.12 o
 -10   5   7      197.14      228.39     24.32 o
  -9   5   7       24.59       25.82     10.19 o
  -8   5   7      704.26      727.36     27.07 o
  -7   5   7        3.77       -2.28      7.53 o
  -6   5   7      601.56      607.90     22.47 o
  -5   5   7       44.22       33.39      7.49 o
  -4   5   7      100.85      146.76     10.82 o
  -3   5   7       29.88       30.59      2.05 o
  -2   5   7       17.14       22.27      2.87 o
  -1   5   7       29.42       28.37      2.87 o
   0   5   7     2501.53     3073.91     28.39 o
   1   5   7        0.22        1.82      3.23 o
   2   5   7      462.33      472.46     14.89 o
   3   5   7       17.43       32.25      6.45 o
   4   5   7       56.63       43.57      8.18 o
   5   5   7        1.25       -2.96      6.16 o
   6   5   7      383.08      395.30     21.44 o
   7   5   7       33.58       53.70     14.40 o
   8   5   7      209.63      204.21     24.15 o
 -10   6   7       10.63       19.57     13.03 o
  -9   6   7       49.88       53.08     12.05 o
  -8   6   7        0.65       -0.54      7.67 o
  -7   6   7      188.52      170.83     14.47 o
  -6   6   7        7.05        1.14      6.83 o
  -5   6   7       76.50      107.62     10.48 o
  -4   6   7        0.68        1.13      3.66 o
  -3   6   7       36.21       25.60      2.26 o
  -2   6   7       46.50       45.43      3.76 o
  -1   6   7      414.33      415.18     14.70 o
   0   6   7       14.81       17.07      3.54 o
   1   6   7       71.00       65.31      5.97 o
   2   6   7        0.10       -1.46      4.28 o
   3   6   7       44.56       46.42      7.55 o
   4   6   7       61.84       66.82     13.55 o
   5   6   7       16.55       18.37      7.82 o
   6   6   7       64.66       55.27     14.56 o
   7   6   7       23.98       14.21     16.14 o
   8   6   7       96.98       85.03     18.89 o
 -10   7   7        1.80       -7.41     11.04 o
  -9   7   7        4.43       -4.55      8.05 o
  -8   7   7      147.81      151.24     14.96 o
  -7   7   7        3.00       -2.96      7.04 o
  -6   7   7       61.69       49.21      9.88 o
  -5   7   7       60.80       59.65      9.31 o
  -4   7   7       25.24       29.08      5.13 o
  -3   7   7       84.13      102.28      5.00 o
  -2   7   7     1881.73     2043.24     31.52 o
  -1   7   7       45.62       36.19      3.85 o
   0   7   7     2090.61     2225.02     23.34 o
   1   7   7      141.02      154.20      7.42 o
   2   7   7      269.04      240.04      9.65 o
   3   7   7      256.55      255.65     13.58 o
   4   7   7        3.70        2.23      6.22 o
   5   7   7        0.03        0.89      8.99 o
   6   7   7      108.81      114.90     17.85 o
   7   7   7        1.68        2.14     11.05 o
 -10   8   7        2.45        4.31     13.32 o
  -9   8   7      151.33      162.34     20.58 o
  -8   8   7        0.00        7.75      9.14 o
  -7   8   7      559.11      564.19     23.66 o
  -6   8   7       23.18       21.44      8.62 o
  -5   8   7     1346.71     1379.96     24.34 o
  -4   8   7        8.65        8.56      4.41 o
  -3   8   7     1143.83     1209.42     14.51 o
  -2   8   7      143.19       99.56      9.78 o
  -1   8   7       36.61       39.73      4.22 o
   0   8   7      411.80      387.39     10.98 o
   1   8   7       69.93       71.25      5.88 o
   2   8   7       52.03       50.77      5.82 o
   3   8   7      624.96      560.46     27.35 o
   4   8   7        0.20       -1.24      8.55 o
   5   8   7       44.53       46.93     13.51 o
   6   8   7        0.85        2.21     11.03 o
   7   8   7       26.12       15.15     13.72 o
 -10   9   7       89.84       93.29     19.28 o
  -9   9   7       18.55       10.46     11.74 o
  -8   9   7       32.85       36.95     10.88 o
  -7   9   7       15.92       16.02      8.53 o
  -6   9   7      660.34      691.49     24.98 o
  -5   9   7      102.08       91.86     11.02 o
  -4   9   7      880.11      877.65     25.75 o
  -3   9   7      337.66      367.59      9.68 o
  -2   9   7      514.54      545.83     12.82 o
  -1   9   7       93.82       97.85      5.88 o
   0   9   7      124.14      142.35      7.87 o
   1   9   7        2.33       -1.41      3.66 o
   2   9   7       10.58       10.68      9.27 o
   3   9   7       45.44       50.13     12.40 o
   4   9   7       21.68       18.59     11.29 o
   5   9   7       87.27      114.09     17.78 o
   6   9   7       10.50        5.14     11.97 o
 -10  10   7       17.81        7.25     13.89 o
  -9  10   7       51.10       73.14     17.37 o
  -8  10   7       27.48       31.66     10.87 o
  -7  10   7       29.05       40.02     10.51 o
  -6  10   7        0.47       -1.47      7.22 o
  -5  10   7      482.43      509.75     21.10 o
  -4  10   7      496.01      487.58     17.32 o
  -3  10   7      852.06      852.90     19.51 o
  -2  10   7      844.62      875.78     21.46 o
  -1  10   7      584.36      600.87     12.90 o
   0  10   7       93.67       90.09      6.88 o
   1  10   7       75.44       97.33      8.56 o
   2  10   7      101.24       94.67     11.90 o
   3  10   7      132.39      123.40     17.38 o
   4  10   7      235.65      196.58     21.42 o
   5  10   7        5.03        8.61     11.92 o
   6  10   7       24.55       20.52     13.69 o
  -9  11   7       44.57       51.85     16.35 o
  -8  11   7       10.06        9.91      9.22 o
  -7  11   7      173.71      177.31     16.24 o
  -6  11   7      327.89      290.07     18.32 o
  -5  11   7      329.67      311.95     15.29 o
  -4  11   7      186.78      194.34     12.07 o
  -3  11   7       21.42       29.39      5.87 o
  -2  11   7     6336.44     6387.75     91.77 o
  -1  11   7      644.90      613.85     13.12 o
   0  11   7     2447.12     2499.50     28.54 o
   1  11   7     1459.66     1434.15     61.25 o
   2  11   7      147.40      169.28     15.53 o
   3  11   7      383.64      362.78     26.64 o
   4  11   7       38.41       42.91     14.46 o
   5  11   7      127.51      137.28     21.50 o
  -9  12   7       10.50       14.19     12.69 o
  -8  12   7       61.95       59.92     15.50 o
  -7  12   7      146.92      136.29     15.27 o
  -6  12   7       57.80       67.95     10.03 o
  -5  12   7      122.52      153.33     12.15 o
  -4  12   7        0.51       -5.24      5.24 o
  -3  12   7     1671.41     1749.71     27.35 o
  -2  12   7      184.41      179.03     10.17 o
  -1  12   7       13.97       22.06      5.53 o
   0  12   7      475.29      469.18     21.78 o
   1  12   7       21.51        5.10      7.99 o
   2  12   7      127.27      108.81     13.88 o
   3  12   7       18.91       21.20     16.81 o
   4  12   7        0.50       -8.16     11.13 o
  -8  13   7        1.07       -7.16     10.61 o
  -7  13   7       26.91       35.23     11.33 o
  -6  13   7        0.00       -3.75      6.64 o
  -5  13   7       33.63       30.96      8.07 o
  -4  13   7       32.37       40.74      8.06 o
  -3  13   7        3.53        9.89      6.25 o
  -2  13   7      117.71      133.60      9.44 o
  -1  13   7       18.01       12.81      6.78 o
   0  13   7      119.78      108.40     16.83 o
   1  13   7       13.61        2.32      7.90 o
   2  13   7      216.79      197.76     17.96 o
   3  13   7       21.04       28.33     14.46 o
   4  13   7       63.51       47.73     17.46 o
  -8  14   7        0.25        7.80     11.16 o
  -7  14   7       71.83       43.93     11.59 o
  -6  14   7       96.15       99.94     11.79 o
  -5  14   7        0.72       -0.62      6.63 o
  -4  14   7      332.75      356.06     16.98 o
  -3  14   7      366.17      372.40     16.83 o
  -2  14   7       17.61       25.37      7.03 o
  -1  14   7        1.64       -3.24      7.71 o
   0  14   7      128.53      115.31     14.35 o
   1  14   7       60.08       57.27     12.31 o
   2  14   7      252.27      288.71     32.41 o
   3  14   7        9.30       15.93     13.90 o
  -7  15   7       77.60       87.80     14.32 o
  -6  15   7       37.77       38.79     11.38 o
  -5  15   7       39.62       39.13      8.96 o
  -4  15   7       17.09       19.07      7.67 o
  -3  15   7       11.13        6.02      8.06 o
  -2  15   7       66.18       49.13     11.61 o
  -1  15   7       47.57       32.98     10.83 o
   0  15   7       30.17       13.06      9.47 o
   1  15   7        5.69        6.51      9.93 o
   2  15   7       37.95       21.74     15.59 o
  -6  16   7       31.37       35.41     13.49 o
  -5  16   7      165.93      150.06     20.47 o
  -4  16   7       45.51       63.48     22.41 o
  -3  16   7       22.01       28.72     13.53 o
  -2  16   7       52.85       45.77     11.87 o
  -1  16   7        8.67        5.60      9.52 o
   0  16   7       66.91       54.58     13.38 o
  -4  17   7       12.34        8.05     11.95 o
  -3  17   7       58.58       81.63     32.27 o
  -2  17   7        2.30       -3.66      8.58 o
   0 -18   8       10.11       18.64      9.47 o
   1 -18   8      192.11      255.92     17.55 o
   2 -18   8        0.03       -2.61      9.20 o
   3 -18   8        2.81       -5.89      9.05 o
   4 -18   8       34.74       22.14     19.04 o
  -2 -17   8       14.04       18.28      9.78 o
  -1 -17   8        3.01        6.61      8.65 o
   0 -17   8        4.09        6.81      8.36 o
   1 -17   8        8.39        7.12      8.32 o
   2 -17   8       71.82       75.83     10.01 o
   3 -17   8        5.05       -3.41      8.50 o
   4 -17   8       15.30       27.10     12.78 o
   5 -17   8        0.93      -13.10     13.10 o
   6 -17   8       75.90       98.75     17.61 o
  -3 -16   8       26.28       23.98     10.09 o
  -2 -16   8       93.67       87.87     12.52 o
  -1 -16   8        0.65       -1.09      7.50 o
   0 -16   8       60.28       52.77     10.13 o
   1 -16   8        1.94       -2.40      6.69 o
   2 -16   8       77.15       91.28      9.75 o
   3 -16   8       47.24       46.56     10.04 o
   4 -16   8        2.32        4.79      8.03 o
   5 -16   8       19.14        8.33      6.81 o
   6 -16   8      272.94      315.48     31.39 o
   7 -16   8       32.63       18.62     14.03 o
  -4 -15   8      110.76      103.89     14.11 o
  -3 -15   8      244.38      240.29     17.37 o
  -2 -15   8        0.17        0.32      7.48 o
  -1 -15   8        4.95        5.50      7.33 o
   0 -15   8        7.01        0.25      6.75 o
   1 -15   8      292.41      280.20     15.71 o
   2 -15   8       20.40       26.69      7.09 o
   3 -15   8        1.72        3.53      5.95 o
   4 -15   8        4.91        6.70      7.33 o
   5 -15   8       36.60       27.67      9.54 o
   6 -15   8       12.31       14.87     11.58 o
   7 -15   8        4.21       20.97     13.91 o
  -5 -14   8       53.04       36.75     13.22 o
  -4 -14   8        5.02       13.56      8.70 o
  -3 -14   8      109.33      129.29     13.31 o
  -2 -14   8       26.84       30.13      8.89 o
  -1 -14   8      139.89      147.22     12.36 o
   0 -14   8        0.40       -3.98      6.12 o
   1 -14   8        4.23       -4.84      5.87 o
   2 -14   8       53.83       70.28      7.58 o
   3 -14   8        5.81        3.75      5.46 o
   4 -14   8        3.77        5.11      4.78 o
   5 -14   8       30.90       49.81      9.88 o
   6 -14   8        9.18        9.82     10.63 o
   7 -14   8        1.78       -0.05     10.80 o
   8 -14   8       26.91       31.15     14.01 o
  -5 -13   8        0.01        0.92      8.01 o
  -4 -13   8       24.40       24.00      8.89 o
  -3 -13   8      254.36      245.96     15.81 o
  -2 -13   8       45.75       34.64      8.60 o
  -1 -13   8       38.35       29.47      7.84 o
   0 -13   8       90.18       98.79     10.41 o
   1 -13   8       81.98       72.71      7.35 o
   2 -13   8      189.94      168.76      9.72 o
   3 -13   8        2.31       13.07      5.76 o
   4 -13   8       37.08       21.65     10.48 o
   5 -13   8        8.90        4.58      5.29 o
   6 -13   8        1.43        9.72      7.43 o
   7 -13   8       48.53       51.40     14.23 o
   8 -13   8       83.66       77.71     19.38 o
  -6 -12   8        1.85        3.88     10.43 o
  -5 -12   8        6.02       -3.09      7.13 o
  -4 -12   8      131.22      112.51     12.11 o
  -3 -12   8       60.91       51.12      9.22 o
  -2 -12   8       64.20       83.37     10.00 o
  -1 -12   8      178.95      169.69     11.82 o
   0 -12   8       53.41       55.15      6.30 o
   1 -12   8      100.94      111.45      8.86 o
   2 -12   8       48.80       40.54      5.76 o
   3 -12   8      139.82      121.60     23.09 o
   4 -12   8       37.96       29.48      6.19 o
   5 -12   8        0.32        5.89      4.88 o
   6 -12   8       88.26       57.90     31.73 o
   7 -12   8        0.46        0.64      9.55 o
   8 -12   8       19.53       30.73     18.36 o
   9 -12   8       11.14        4.50     12.78 o
  -7 -11   8        1.33        1.34     10.13 o
  -6 -11   8       57.40       65.92     13.56 o
  -5 -11   8       12.65        8.14      8.69 o
  -4 -11   8      199.01      195.26     13.79 o
  -3 -11   8      288.97      269.26     14.83 o
  -2 -11   8       78.82       80.90      9.21 o
  -1 -11   8      259.24      267.30     13.64 o
   0 -11   8        0.54        4.27      4.39 o
   1 -11   8      110.39      116.04      7.30 o
   2 -11   8       49.99       48.45      6.38 o
   3 -11   8      350.08      360.97     13.91 o
   4 -11   8       28.97       29.00      6.74 o
   5 -11   8      346.38      369.01     11.91 o
   6 -11   8       64.76       58.81     11.81 o
   7 -11   8        0.55        8.39      7.56 o
   8 -11   8        0.00       -1.03      9.92 o
   9 -11   8        2.48       -3.80     19.65 o
  -7 -10   8       82.74       55.89     13.79 o
  -6 -10   8        0.05       -4.89      8.24 o
  -5 -10   8        0.05       -6.65      7.37 o
  -4 -10   8        4.53       -0.72      6.22 o
  -3 -10   8       87.25       79.94      9.00 o
  -2 -10   8       14.48       20.39      6.53 o
  -1 -10   8       43.89       45.00      5.36 o
   0 -10   8      428.10      483.08     14.09 o
   1 -10   8      321.24      321.21     10.31 o
   2 -10   8       17.44       22.70      5.67 o
   3 -10   8       88.30       97.16      8.30 o
   4 -10   8      154.75      169.23      8.62 o
   5 -10   8      186.14      206.75      9.79 o
   6 -10   8      145.10      140.09     11.83 o
   7 -10   8        0.02       -2.79      7.88 o
   8 -10   8       37.82       40.71     14.00 o
   9 -10   8        0.01        6.63     12.08 o
  -8  -9   8        3.54       -4.02      9.48 o
  -7  -9   8       11.90       20.48     10.44 o
  -6  -9   8       22.13       12.72      9.25 o
  -5  -9   8       17.05       23.41      9.31 o
  -4  -9   8        5.52        2.81      5.87 o
  -3  -9   8      166.28      172.07     11.19 o
  -2  -9   8      309.10      287.70     11.37 o
  -1  -9   8       15.02       17.79      4.36 o
   0  -9   8      341.37      332.71     11.78 o
   1  -9   8      434.05      429.52     11.10 o
   2  -9   8      694.47      738.64     19.52 o
   3  -9   8      219.37      187.03     10.25 o
   4  -9   8      401.33      383.49     11.52 o
   5  -9   8      391.26      355.54     12.27 o
   6  -9   8       35.25       38.65      7.54 o
   7  -9   8     1430.38     1511.34     93.64 o
   8  -9   8        4.10        4.57      8.09 o
   9  -9   8       50.08       35.09     14.18 o
  -8  -8   8        3.59        7.17     10.01 o
  -7  -8   8        2.09       -4.26      8.40 o
  -6  -8   8        0.92       -0.55      7.74 o
  -5  -8   8       37.39       33.15      9.27 o
  -4  -8   8        0.95        3.80      5.69 o
  -3  -8   8      224.54      208.51      6.85 o
  -2  -8   8      353.33      391.20     10.43 o
  -1  -8   8     1347.59     1342.50     24.69 o
   0  -8   8      812.22      833.35     14.27 o
   1  -8   8     1198.22     1285.72     17.36 o
   2  -8   8       70.79       97.39     16.32 o
   3  -8   8       36.68       25.38      4.55 o
   4  -8   8        8.50        5.51      4.07 o
   5  -8   8       13.31        9.27      5.88 o
   6  -8   8       22.14       24.80      7.72 o
   7  -8   8      148.67      124.28     28.28 o
   8  -8   8       57.07       60.69     11.17 o
   9  -8   8       28.05       23.90     13.65 o
  -8  -7   8        0.08        8.54      9.39 o
  -7  -7   8      140.23      145.72     15.26 o
  -6  -7   8        0.12       -3.21      7.05 o
  -5  -7   8       12.62        8.49      5.01 o
  -4  -7   8        0.26        0.53      3.07 o
  -3  -7   8      688.15      683.80     13.67 o
  -2  -7   8      499.61      453.03     11.01 o
  -1  -7   8       16.87       13.33      3.67 o
   0  -7   8        1.54        2.90      3.03 o
   1  -7   8     3511.00     3602.91     45.00 o
   2  -7   8       92.76      102.31      6.06 o
   3  -7   8     1023.37      994.26     15.72 o
   4  -7   8       85.67       93.70      8.92 o
   5  -7   8      507.29      521.31     18.62 o
   6  -7   8        6.52        0.09      6.37 o
   7  -7   8      581.83      548.11     32.54 o
   8  -7   8        1.74       -1.27      7.58 o
   9  -7   8     1326.24     1366.52     47.94 o
  -9  -6   8        0.74       -5.25      9.26 o
  -8  -6   8       96.93       88.57     13.61 o
  -7  -6   8       60.23       59.52     11.36 o
  -6  -6   8       47.23       21.55      6.52 o
  -5  -6   8      112.35      124.63      7.43 o
  -4  -6   8       15.64       27.02      4.07 o
  -3  -6   8       23.81       28.15      4.35 o
  -2  -6   8     2197.68     2309.69     26.37 o
  -1  -6   8       12.74       10.94      3.59 o
   0  -6   8     2932.04     2796.11     23.03 o
   1  -6   8      350.73      321.68      8.59 o
   2  -6   8     6499.38     6900.04     73.56 o
   3  -6   8      544.33      484.96     12.45 o
   4  -6   8     1597.08     1777.71     28.91 o
   5  -6   8       33.93       26.75      7.29 o
   6  -6   8      266.07      262.53     31.18 o
   7  -6   8        4.72        6.31      7.37 o
   8  -6   8      170.71      196.91     15.52 o
   9  -6   8       18.72       11.92      9.70 o
  -9  -5   8        5.30       14.46     10.18 o
  -8  -5   8        0.00       -0.09      8.10 o
  -7  -5   8        9.72       15.80      6.64 o
  -6  -5   8       39.09       27.34      5.29 o
  -5  -5   8       20.65       27.54      5.00 o
  -4  -5   8      299.27      281.63      8.55 o
  -3  -5   8      728.11      710.05     13.26 o
  -2  -5   8      774.96      802.56     13.09 o
  -1  -5   8     1343.88     1408.84     18.10 o
   0  -5   8      113.83      111.54      5.93 o
   1  -5   8       20.82       45.76      3.49 o
   2  -5   8      399.22      405.42      9.33 o
   3  -5   8        3.20        5.36      4.34 o
   4  -5   8       27.70       19.60      5.81 o
   5  -5   8      121.03      129.80     10.54 o
   6  -5   8        2.23        1.63      4.25 o
   7  -5   8      317.09      333.98     17.82 o
   8  -5   8       75.41       92.22     12.13 o
   9  -5   8        0.12        5.35      8.58 o
  -9  -4   8       45.21       26.96     10.90 o
  -8  -4   8        0.01        6.22      6.53 o
  -7  -4   8        0.75        1.07      4.57 o
  -6  -4   8      133.16      129.56      8.39 o
  -5  -4   8        0.53       -3.77      3.77 o
  -4  -4   8       89.36      109.34      6.65 o
  -3  -4   8      259.27      266.73      8.35 o
  -2  -4   8      156.63      145.82      9.30 o
  -1  -4   8     1302.54     1286.06     19.08 o
   0  -4   8     1042.83     1187.43     14.32 o
   1  -4   8      233.33      202.13      4.96 o
   2  -4   8      165.98      212.69      7.57 o
   3  -4   8       89.43       65.83      6.37 o
   4  -4   8      378.08      369.09     13.92 o
   5  -4   8        3.60        1.45      5.72 o
   6  -4   8      105.15       69.35     24.10 o
   7  -4   8        1.96       -4.09      6.58 o
   8  -4   8        3.41       -0.15      7.82 o
   9  -4   8       13.79       14.14      9.70 o
  -9  -3   8      194.34      236.77     14.88 o
  -8  -3   8       10.87        8.69      5.84 o
  -7  -3   8      341.36      363.12     13.31 o
  -6  -3   8       69.09       86.80      7.38 o
  -5  -3   8       35.71       29.90      5.22 o
  -4  -3   8      111.75      121.54      6.75 o
  -3  -3   8        9.84        5.89      2.61 o
  -2  -3   8       82.92       92.84      4.84 o
  -1  -3   8       15.09       15.79      3.20 o
   0  -3   8      504.87      491.40      7.63 o
   1  -3   8      612.58      642.73     17.31 o
   2  -3   8       27.13       36.62      4.38 o
   3  -3   8      692.49      695.81     16.07 o
   4  -3   8        9.74        6.64      4.91 o
   5  -3   8      225.35      216.40     12.72 o
   6  -3   8       35.15       38.42      8.56 o
   7  -3   8       95.33       98.10     11.66 o
   8  -3   8        2.91       -5.99      7.37 o
   9  -3   8       24.20       38.22     15.73 o
 -10  -2   8       95.30      131.11     31.19 o
  -9  -2   8        7.42        2.37      8.31 o
  -8  -2   8       13.88       18.01      6.17 o
  -7  -2   8       55.64       47.14      6.69 o
  -6  -2   8      149.87      173.60      9.25 o
  -5  -2   8       25.08       15.45      3.80 o
  -4  -2   8      214.58      167.37     23.58 o
  -3  -2   8       57.36       68.40      4.81 o
  -2  -2   8        0.03       -1.35      2.01 o
  -1  -2   8      224.68      185.44      5.67 o
   0  -2   8      109.39      146.20      6.10 o
   1  -2   8      668.74      620.15     15.56 o
   2  -2   8     1351.43     1643.92     23.40 o
   3  -2   8       19.01       22.83      4.92 o
   4  -2   8     1204.21     1320.21     24.68 o
   5  -2   8        6.89        1.68      3.25 o
   6  -2   8      792.64      768.48     23.82 o
   7  -2   8       59.90       62.82     10.33 o
   8  -2   8      207.07      191.04     15.95 o
   9  -2   8        8.26       10.32      9.05 o
 -10  -1   8        2.17        2.86     11.19 o
  -9  -1   8       30.14       24.91      9.65 o
  -8  -1   8        7.54       10.75      5.66 o
  -7  -1   8      926.77      841.20     18.55 o
  -6  -1   8        0.34       -1.28      4.41 o
  -5  -1   8     1302.12     1283.20     19.06 o
  -4  -1   8       63.54       56.25      4.10 o
  -3  -1   8      143.23      155.24      6.61 o
  -2  -1   8        0.11        1.47      2.02 o
  -1  -1   8     1294.36     1211.55     12.94 o
   0  -1   8      218.89      204.53      4.52 o
   1  -1   8     2246.82     2259.63     39.17 o
   2  -1   8      328.01      321.50     10.32 o
   3  -1   8      426.38      518.70     14.63 o
   4  -1   8       73.28       92.55      8.56 o
   5  -1   8      140.64      142.38     11.16 o
   6  -1   8       99.24       91.32     10.51 o
   7  -1   8      332.97      332.07     18.54 o
   8  -1   8        0.00        9.20      8.17 o
   9  -1   8      145.34      130.41     15.51 o
 -10   0   8       17.62       23.11     12.81 o
  -9   0   8        1.38        8.15     10.24 o
  -8   0   8        2.99        0.46      5.23 o
  -7   0   8        0.11       -2.46      4.55 o
  -6   0   8       31.66       29.54      5.72 o
  -5   0   8      194.40      167.33      8.11 o
  -4   0   8      271.73      247.45      6.64 o
  -3   0   8       31.37       41.07      3.61 o
  -2   0   8     1273.30     1459.81     22.96 o
  -1   0   8      169.73      138.48      5.76 o
   0   0   8       25.04       35.19      2.74 o
   1   0   8      151.90      152.51      6.85 o
   2   0   8       22.64       50.51      5.32 o
   3   0   8      130.81      126.97      8.59 o
   4   0   8        8.44        7.30      4.90 o
   5   0   8        3.70        2.54      6.06 o
   6   0   8     1390.93     1364.09     31.52 o
   7   0   8       15.51       10.76      7.94 o
   8   0   8      321.40      356.91     20.95 o
   9   0   8        2.95        9.96      9.25 o
 -10   1   8        8.04       20.39     12.73 o
  -9   1   8       27.28       37.49     12.82 o
  -8   1   8       81.62       70.20      8.78 o
  -7   1   8      206.09      214.71     10.23 o
  -6   1   8      311.38      302.78     11.18 o
  -5   1   8      918.61      924.96     15.38 o
  -4   1   8      441.11      436.94      9.09 o
  -3   1   8     1212.62     1336.29     13.44 o
  -2   1   8        0.00        1.32      2.53 o
  -1   1   8      468.03      539.81      8.59 o
   0   1   8       33.33       32.37      3.50 o
   1   1   8     3008.95     3391.98     30.28 o
   2   1   8        0.71        0.46      3.62 o
   3   1   8       16.02        3.65      2.73 o
   4   1   8       58.20       43.69      7.20 o
   5   1   8      546.62      592.43     20.65 o
   6   1   8      102.98      109.77     11.89 o
   7   1   8       71.73       70.87     10.95 o
   8   1   8        7.18        4.50      8.37 o
   9   1   8      332.27      331.63     22.32 o
 -10   2   8       58.14       72.58     20.19 o
  -9   2   8        1.20       -2.27      7.89 o
  -8   2   8        1.12        2.96      7.53 o
  -7   2   8        0.42        3.66      4.75 o
  -6   2   8     1506.72     1493.27     20.27 o
  -5   2   8      100.23       89.35      5.25 o
  -4   2   8      694.78      767.73     10.53 o
  -3   2   8       69.06       57.94      3.43 o
  -2   2   8      156.80      152.88      4.35 o
  -1   2   8      223.89      253.29      7.22 o
   0   2   8      218.23      182.42      6.94 o
   1   2   8      371.51      338.30     10.91 o
   2   2   8       86.01       41.47     35.19 o
   3   2   8       87.08       75.78      7.62 o
   4   2   8      153.07      193.69     12.20 o
   5   2   8      287.90      315.61     16.90 o
   6   2   8      437.87      448.23     17.45 o
   7   2   8       58.78       47.08     10.38 o
   8   2   8        2.99        3.41      8.75 o
   9   2   8       12.94       10.96     15.33 o
 -10   3   8        4.22        2.37     11.63 o
  -9   3   8      173.91      179.03     16.18 o
  -8   3   8       14.42       12.56      8.27 o
  -7   3   8     6041.33     5733.74     65.33 o
  -6   3   8        2.57        7.61      3.46 o
  -5   3   8      115.64      127.54      5.29 o
  -4   3   8       32.89       30.69      3.03 o
  -3   3   8     4629.83     5267.75     47.88 o
  -2   3   8        1.34       -0.11      1.50 o
  -1   3   8     6735.13     7111.03     44.68 o
   0   3   8      157.55      149.12      6.82 o
   1   3   8     8135.24     8652.61     54.18 o
   2   3   8        3.08        0.11      3.73 o
   3   3   8      195.56      202.70     11.52 o
   4   3   8        6.02        3.75      5.82 o
   5   3   8     2717.74     2648.37     43.52 o
   6   3   8      109.96      103.12     11.75 o
   7   3   8       27.06       26.37      9.39 o
   8   3   8       16.92        3.06     10.05 o
 -10   4   8       34.47       25.07     13.92 o
  -9   4   8        1.56        3.67      8.59 o
  -8   4   8      306.93      292.31     18.35 o
  -7   4   8       25.96       37.39      9.86 o
  -6   4   8      202.11      205.62     10.12 o
  -5   4   8       48.66       46.25      4.99 o
  -4   4   8       15.77        7.80      3.17 o
  -3   4   8       10.83        9.44      1.85 o
  -2   4   8      458.23      466.56      8.51 o
  -1   4   8       44.35       45.85      3.58 o
   0   4   8    11383.48    12624.63    372.18 o
   1   4   8        0.18        2.26      3.75 o
   2   4   8     2101.52     2289.27     31.02 o
   3   4   8       10.40        7.08      5.20 o
   4   4   8       52.12       52.89      8.60 o
   5   4   8        1.94        5.30      6.85 o
   6   4   8      204.06      212.69     15.73 o
   7   4   8        8.92       15.11      8.79 o
   8   4   8       34.56       25.46     13.44 o
 -10   5   8        1.33       -2.72     11.13 o
  -9   5   8      106.67      122.39     14.46 o
  -8   5   8       14.36        8.36     11.01 o
  -7   5   8       20.00       22.36      8.97 o
  -6   5   8       34.47       27.04      8.44 o
  -5   5   8      413.49      405.28     18.32 o
  -4   5   8        9.54        7.34      5.62 o
  -3   5   8        0.33        3.10      1.70 o
  -2   5   8        8.24        6.04      3.55 o
  -1   5   8     1027.40     1092.79     12.52 o
   0   5   8       41.58       31.78      4.53 o
   1   5   8       15.51       16.27      4.70 o
   2   5   8       73.68       67.06      7.36 o
   3   5   8        0.24        0.83      5.08 o
   4   5   8        8.97       13.52      6.87 o
   5   5   8        6.78        0.69      6.30 o
   6   5   8        3.28        6.76      7.90 o
   7   5   8        5.10        8.92     10.73 o
   8   5   8        7.55       -3.87     11.50 o
 -10   6   8      163.60      170.17     22.14 o
  -9   6   8       14.78       19.52     10.03 o
  -8   6   8        2.23        6.28      8.22 o
  -7   6   8        7.69        7.97      7.72 o
  -6   6   8      602.94      526.85     21.12 o
  -5   6   8       27.47       29.38      7.89 o
  -4   6   8      616.04      639.41     15.65 o
  -3   6   8      130.96      152.78      4.93 o
  -2   6   8      305.75      365.80      8.42 o
  -1   6   8       35.67       15.10      4.44 o
   0   6   8       29.99       24.93      4.04 o
   1   6   8       80.79       76.26      7.29 o
   2   6   8        5.86        9.96      5.22 o
   3   6   8       34.15       45.09      7.58 o
   4   6   8        1.12        9.80      6.53 o
   5   6   8        0.56       -5.35      6.14 o
   6   6   8        8.87        4.66      9.96 o
   7   6   8       28.15       59.70     15.70 o
 -10   7   8       39.86       37.97     15.23 o
  -9   7   8      219.35      170.52     16.94 o
  -8   7   8        0.18        0.67      8.17 o
  -7   7   8      347.50      305.50     18.23 o
  -6   7   8        0.98       -1.25      6.83 o
  -5   7   8      439.78      452.51     14.67 o
  -4   7   8        3.22       -0.33      3.46 o
  -3   7   8      150.68      131.24      5.74 o
  -2   7   8       98.95      122.34      5.67 o
  -1   7   8      137.99      115.68      5.83 o
   0   7   8      182.06      205.58      8.46 o
   1   7   8       82.27       97.42      6.53 o
   2   7   8       22.72       28.48      6.39 o
   3   7   8       46.05       53.01      8.08 o
   4   7   8      160.58      143.39     11.88 o
   5   7   8       84.40       93.94     16.07 o
   6   7   8       35.97       29.41     12.82 o
   7   7   8       15.33        6.98     11.86 o
 -10   8   8      370.65      356.55     30.43 o
  -9   8   8        6.05       13.58      9.77 o
  -8   8   8      989.41      964.70     32.36 o
  -7   8   8        1.41        1.04      7.82 o
  -6   8   8      764.85      839.71     27.26 o
  -5   8   8       19.99       17.72      5.52 o
  -4   8   8      634.74      716.00     18.93 o
  -3   8   8      226.40      204.94      7.37 o
  -2   8   8       16.09       11.26      3.61 o
  -1   8   8        0.60        1.88      3.10 o
   0   8   8       97.89       92.30      6.41 o
   1   8   8        4.17        4.65      3.86 o
   2   8   8      184.07      155.26      8.90 o
   3   8   8      125.22      100.59     14.75 o
   4   8   8      168.67      143.67     17.20 o
   5   8   8        7.05        6.92     10.41 o
   6   8   8        9.18       -3.49     10.67 o
 -10   9   8        0.78        0.79     12.17 o
  -9   9   8       49.11       36.99     12.03 o
  -8   9   8       11.11       10.32      9.24 o
  -7   9   8      253.91      235.20     17.29 o
  -6   9   8       32.10       35.83      9.92 o
  -5   9   8       52.78       37.13      7.65 o
  -4   9   8      114.36       97.16      9.28 o
  -3   9   8     1881.12     2017.63     26.64 o
  -2   9   8      100.36       87.71      6.56 o
  -1   9   8       20.78       20.47      4.11 o
   0   9   8       52.86       56.39      5.83 o
   1   9   8       19.80        4.95      4.16 o
   2   9   8        0.40        3.94      8.25 o
   3   9   8       14.10       13.22      9.92 o
   4   9   8       11.81       18.94     11.45 o
   5   9   8      225.16      250.39     29.30 o
   6   9   8        1.73       -8.93     11.20 o
 -10  10   8       68.73       86.11     19.05 o
  -9  10   8       20.80       21.54     11.03 o
  -8  10   8      104.67      104.44     14.28 o
  -7  10   8        0.20        0.48      8.07 o
  -6  10   8     1035.04     1149.41     32.54 o
  -5  10   8       22.33       25.31      7.34 o
  -4  10   8     4281.94     4318.42     80.47 o
  -3  10   8       33.31       19.20      5.71 o
  -2  10   8     8042.90     8129.60    113.91 o
  -1  10   8      293.25      281.19      9.49 o
   0  10   8     1218.74     1323.09     35.25 o
   1  10   8      407.56      405.40     14.80 o
   2  10   8      123.64       84.06     14.84 o
   3  10   8      313.45      318.53     24.34 o
   4  10   8        3.76        5.65     11.24 o
   5  10   8       25.36       30.63     14.41 o
  -9  11   8      100.06      108.21     18.99 o
  -8  11   8        5.39       -6.69      7.89 o
  -7  11   8      395.97      416.89     22.45 o
  -6  11   8        0.04        7.98      6.67 o
  -5  11   8      120.75      130.56     11.11 o
  -4  11   8       46.16       36.73      7.69 o
  -3  11   8        0.07        2.51      4.46 o
  -2  11   8      672.27      644.27     15.26 o
  -1  11   8      413.73      440.82     11.71 o
   0  11   8      938.59      948.53     18.68 o
   1  11   8        2.76        2.78      7.22 o
   2  11   8      384.31      374.33     28.08 o
   3  11   8      209.38      222.08     22.20 o
   4  11   8        0.15       -3.01     11.54 o
   5  11   8       23.00        5.00     12.41 o
  -9  12   8        2.13        6.91     12.48 o
  -8  12   8        3.22       -1.82      8.87 o
  -7  12   8        1.85       -2.24      8.90 o
  -6  12   8      588.98      542.88     20.68 o
  -5  12   8        5.99        7.57      6.76 o
  -4  12   8      608.11      600.48     22.65 o
  -3  12   8       59.17       66.65      7.46 o
  -2  12   8      117.51      100.51      7.73 o
  -1  12   8       26.25       20.06      5.60 o
   0  12   8        0.09       -2.23      6.93 o
   1  12   8       56.22       56.62     11.35 o
   2  12   8      531.13      506.46     30.79 o
   3  12   8        0.49       -5.96     10.85 o
   4  12   8       71.82       60.92     17.30 o
  -8  13   8       39.01       30.70     11.86 o
  -7  13   8      165.86      165.09     14.00 o
  -6  13   8       32.40       28.45      8.40 o
  -5  13   8        8.04        8.66      6.96 o
  -4  13   8        5.90        5.90      5.72 o
  -3  13   8      501.76      483.06     22.71 o
  -2  13   8       17.51       12.82      5.22 o
  -1  13   8       74.62       62.42     11.07 o
   0  13   8        6.45       -2.25      7.05 o
   1  13   8       23.57       24.51      9.96 o
   2  13   8       49.69       57.90     15.80 o
   3  13   8      176.98      170.02     34.09 o
  -8  14   8       14.71       34.94     14.31 o
  -7  14   8       35.30       27.55      9.64 o
  -6  14   8        0.53       -3.24      6.87 o
  -5  14   8        1.88        0.87      6.60 o
  -4  14   8       15.58       19.31      7.72 o
  -3  14   8      125.14      129.61     11.33 o
  -2  14   8       87.46       99.88      9.81 o
  -1  14   8        9.43       13.18      8.54 o
   0  14   8        3.58        1.27     10.08 o
   1  14   8        2.40       -4.79      8.56 o
   2  14   8       25.12       34.65     15.00 o
  -7  15   8       50.66       87.00     14.20 o
  -6  15   8       24.06       21.60      8.92 o
  -5  15   8       42.57       36.54     11.16 o
  -4  15   8       36.01       28.20      8.26 o
  -3  15   8        1.32       -3.35      7.69 o
  -2  15   8        2.29        4.02      8.45 o
  -1  15   8       47.96       49.07     11.76 o
   0  15   8        4.79       -1.98      8.65 o
   1  15   8        0.92       -8.41      8.41 o
  -6  16   8      156.67      169.67     17.34 o
  -5  16   8       18.67        8.26     12.11 o
  -4  16   8       96.81      105.37     18.16 o
  -3  16   8       42.11       35.27     14.40 o
  -2  16   8       24.00       33.21     11.23 o
  -1  16   8        1.78       -6.83      9.95 o
   0  16   8        0.02       -7.56      8.87 o
  -3  17   8        4.73        6.44     12.23 o
   0 -18   9       28.31       21.32      9.74 o
   1 -18   9       45.98       41.69     10.81 o
   2 -18   9       50.76       51.63     12.86 o
   3 -18   9       10.14        6.83      9.99 o
   4 -18   9        3.77       -6.73     11.18 o
  -1 -17   9       74.98       74.33     12.42 o
   0 -17   9        6.13        3.21      7.75 o
   1 -17   9      174.25      202.48     15.41 o
   2 -17   9       52.32       38.58      9.72 o
   3 -17   9       87.25      109.59     14.35 o
   4 -17   9        0.45       15.28     11.93 o
   5 -17   9       28.06       18.23     17.82 o
  -3 -16   9       15.52       13.49      9.88 o
  -2 -16   9       48.87       47.68     10.87 o
  -1 -16   9        0.31        1.55      7.62 o
   0 -16   9       17.44       34.28      9.30 o
   1 -16   9        4.28       -0.45      6.85 o
   2 -16   9        3.15        4.53      6.35 o
   3 -16   9        5.08        2.31      7.72 o
   4 -16   9       24.18       20.11      9.39 o
   5 -16   9        4.08        6.44      7.14 o
   6 -16   9        0.01       -0.91      8.82 o
  -4 -15   9      226.63      257.52     18.61 o
  -3 -15   9      158.69      154.65     14.74 o
  -2 -15   9       73.17       75.55     11.29 o
  -1 -15   9       25.49       26.25      8.61 o
   0 -15   9       47.15       48.03      9.48 o
   1 -15   9        0.54        2.37      6.70 o
   2 -15   9       22.48       29.13      7.96 o
   3 -15   9        8.20        1.14      5.85 o
   4 -15   9       39.57       13.28      7.12 o
   5 -15   9        0.01       -3.97      5.92 o
   6 -15   9       62.03       40.33     34.77 o
   7 -15   9       66.37       21.86     34.63 o
  -5 -14   9        0.06        0.72      8.86 o
  -4 -14   9       59.19       63.46     11.64 o
  -3 -14   9      307.60      284.14     17.55 o
  -2 -14   9       48.05       47.56      9.63 o
  -1 -14   9        2.88        2.66      6.78 o
   0 -14   9        2.13        0.21      6.33 o
   1 -14   9       86.65       94.00     10.23 o
   2 -14   9       60.61       50.55      7.01 o
   3 -14   9       86.32       55.92     19.27 o
   4 -14   9       11.60        3.94      4.86 o
   5 -14   9       30.73       24.64      8.44 o
   6 -14   9        9.44       12.73      8.19 o
   7 -14   9       53.92       38.32     20.05 o
   8 -14   9       16.72        5.33      9.45 o
  -5 -13   9       16.40       11.77      8.66 o
  -4 -13   9        0.30       -6.40      6.40 o
  -3 -13   9      148.01      163.13     13.77 o
  -2 -13   9       32.67       24.12      8.11 o
  -1 -13   9       63.43       54.18      8.79 o
   0 -13   9      312.24      348.40     16.15 o
   1 -13   9      108.71       99.83      8.83 o
   2 -13   9        2.87        4.44      4.13 o
   3 -13   9        0.77        3.30      5.56 o
   4 -13   9        1.28        5.32      5.71 o
   5 -13   9       31.22       27.32      7.11 o
   6 -13   9        7.47       12.66      8.16 o
   7 -13   9        1.54       -8.85      8.85 o
   8 -13   9        4.72        7.51      9.32 o
  -6 -12   9        3.38       10.52     10.27 o
  -5 -12   9       25.89       31.88      9.43 o
  -4 -12   9       26.30       32.24      9.03 o
  -3 -12   9       27.62       25.23      7.94 o
  -2 -12   9        0.59       -5.37      5.37 o
  -1 -12   9        3.25        6.82      6.12 o
   0 -12   9       62.90       47.80      6.24 o
   1 -12   9       60.73       50.34      7.29 o
   2 -12   9       56.43       65.13      6.89 o
   3 -12   9        1.22        3.06      3.83 o
   4 -12   9       35.52       31.42      6.87 o
   5 -12   9       15.21       16.20      6.44 o
   6 -12   9        1.45        9.72      7.74 o
   7 -12   9        0.52       -0.77      7.16 o
   8 -12   9        7.22        4.20      7.99 o
  -6 -11   9        0.12       -8.33      8.33 o
  -5 -11   9       13.26        8.11      7.49 o
  -4 -11   9       19.64       15.43      7.47 o
  -3 -11   9        2.28        0.98      5.85 o
  -2 -11   9      699.07      680.33     20.48 o
  -1 -11   9       11.08       15.38      4.94 o
   0 -11   9      162.82      172.08      8.13 o
   1 -11   9       62.85       65.67      6.39 o
   2 -11   9        6.89       11.32      5.77 o
   3 -11   9      918.47      853.53     20.27 o
   4 -11   9       24.36       31.93      6.79 o
   5 -11   9      352.39      341.09     12.12 o
   6 -11   9        1.07       -2.35      5.62 o
   7 -11   9      139.59      153.83     16.56 o
   8 -11   9        2.53        2.50      7.15 o
   9 -11   9        0.58        4.23     11.07 o
  -7 -10   9       12.51       13.86     10.74 o
  -6 -10   9       98.40      111.91     14.81 o
  -5 -10   9       21.08       16.24      7.48 o
  -4 -10   9      262.69      266.94     14.70 o
  -3 -10   9       66.65       74.06      9.18 o
  -2 -10   9      104.51       97.22      9.30 o
  -1 -10   9       31.62       38.23      5.64 o
   0 -10   9      231.60      207.31      9.22 o
   1 -10   9       97.39      108.71      7.00 o
   2 -10   9      103.65      108.20     10.11 o
   3 -10   9      127.56      133.61      9.35 o
   4 -10   9        3.81        5.78      4.47 o
   5 -10   9      909.18      898.22     18.23 o
   6 -10   9       29.89       36.45      6.29 o
   7 -10   9      349.42      321.74     15.61 o
   8 -10   9        2.92       -1.06      6.58 o
   9 -10   9       12.52       12.33     12.13 o
  -7  -9   9       75.13       91.55     14.08 o
  -6  -9   9        2.22        0.60      8.43 o
  -5  -9   9      203.63      258.37     17.93 o
  -4  -9   9      130.93      119.94     10.34 o
  -3  -9   9       78.12       84.75      8.97 o
  -2  -9   9      196.32      208.65      8.76 o
  -1  -9   9      127.30      124.78      7.50 o
   0  -9   9      115.85      129.36      7.31 o
   1  -9   9       34.08       40.77      5.00 o
   2  -9   9      636.05      673.53     16.41 o
   3  -9   9      543.57      476.36     12.39 o
   4  -9   9      243.03      243.03     10.24 o
   5  -9   9     2957.25     2935.96     48.64 o
   6  -9   9       90.11       89.17      9.12 o
   7  -9   9      513.96      521.45     22.39 o
   8  -9   9      168.00      112.05     63.59 o
   9  -9   9       49.10       52.52     15.47 o
  -8  -8   9       24.71       17.47     12.84 o
  -7  -8   9      132.90      118.49     15.02 o
  -6  -8   9      190.84      157.80     20.22 o
  -5  -8   9       43.45       32.37      9.37 o
  -4  -8   9     1033.06      998.58     17.77 o
  -3  -8   9       71.10       58.49      5.60 o
  -2  -8   9      310.73      331.85     11.10 o
  -1  -8   9      912.53      865.23     15.37 o
   0  -8   9      135.99      126.77      7.41 o
   1  -8   9     3461.44     3755.62     59.79 o
   2  -8   9      177.23      197.51      9.61 o
   3  -8   9     1469.82     1439.34     19.71 o
   4  -8   9       10.21       14.17      4.76 o
   5  -8   9     2562.56     2689.90     44.33 o
   6  -8   9       68.22       73.31     10.08 o
   7  -8   9      907.55      899.46     27.57 o
   8  -8   9        3.71        5.83      6.15 o
   9  -8   9      864.04      878.80     73.25 o
  -8  -7   9        4.07       -0.24      8.46 o
  -7  -7   9        0.73        3.95      8.14 o
  -6  -7   9       10.13        0.95      7.52 o
  -5  -7   9       53.26       42.41      6.70 o
  -4  -7   9        6.61       11.98      3.69 o
  -3  -7   9        9.23       12.20      4.03 o
  -2  -7   9      465.83      487.60     11.59 o
  -1  -7   9        6.42        7.14      3.87 o
   0  -7   9      763.70      745.23     13.19 o
   1  -7   9       72.47       59.97      4.84 o
   2  -7   9      120.43      146.94      6.96 o
   3  -7   9      221.94      221.13      8.68 o
   4  -7   9      780.00      722.44     16.91 o
   5  -7   9        0.07       -4.89      6.16 o
   6  -7   9       65.89       80.69     10.37 o
   7  -7   9       19.05       10.12      7.99 o
   8  -7   9       12.43       15.67      8.84 o
   9  -7   9        0.71        6.68      9.67 o
  -9  -6   9        1.22        1.43      9.94 o
  -8  -6   9       17.43       12.69      9.58 o
  -7  -6   9       80.57       56.73     11.45 o
  -6  -6   9       57.80       60.56      7.99 o
  -5  -6   9      252.83      236.34      9.73 o
  -4  -6   9      245.24      247.24      8.39 o
  -3  -6   9      663.58      608.82     13.07 o
  -2  -6   9      111.11      109.84      6.36 o
  -1  -6   9       80.05       76.89      5.78 o
   0  -6   9       73.71       66.51      4.75 o
   1  -6   9     3943.96     4387.19     52.41 o
   2  -6   9      451.38      478.27     10.61 o
   3  -6   9      192.88      174.03      8.67 o
   4  -6   9      412.37      399.58     15.33 o
   5  -6   9     1033.17      946.39     23.99 o
   6  -6   9       15.06       10.48      7.19 o
   7  -6   9       72.43       54.05     17.37 o
   8  -6   9       19.45       15.40      8.93 o
   9  -6   9        5.87        2.33      9.26 o
  -9  -5   9        1.26        3.06      9.20 o
  -8  -5   9       38.51       32.89     10.15 o
  -7  -5   9       10.84       15.93      6.93 o
  -6  -5   9       29.91       29.74      5.57 o
  -5  -5   9        9.75        9.56      4.62 o
  -4  -5   9      149.43      172.28      7.28 o
  -3  -5   9      396.04      399.60     10.48 o
  -2  -5   9      304.59      324.90      9.16 o
  -1  -5   9      619.27      610.43     21.40 o
   0  -5   9     2016.91     2116.97     52.80 o
   1  -5   9     2181.90     2120.12     33.16 o
   2  -5   9      129.95      136.18      6.72 o
   3  -5   9      175.19      127.26      8.53 o
   4  -5   9        5.60        2.79      5.11 o
   5  -5   9      204.82      205.64     19.00 o
   6  -5   9       62.92       50.44      8.85 o
   7  -5   9       31.91       17.84      8.05 o
   8  -5   9      379.48      383.66     20.72 o
   9  -5   9        0.13       -2.84      8.59 o
  -9  -4   9        6.09       -4.29      8.55 o
  -8  -4   9       16.02        5.90      6.86 o
  -7  -4   9       80.36       71.25      7.62 o
  -6  -4   9        4.18        3.17      4.54 o
  -5  -4   9       98.86       94.98      7.09 o
  -4  -4   9       78.76       80.44      6.05 o
  -3  -4   9      375.42      408.86     10.18 o
  -2  -4   9      122.70      107.32      5.67 o
  -1  -4   9     1777.49     1965.01     22.83 o
   0  -4   9       48.14       51.38      3.26 o
   1  -4   9     5151.12     5637.41     77.27 o
   2  -4   9      282.40      252.08      8.13 o
   3  -4   9      120.12      145.72      8.86 o
   4  -4   9       11.49        6.00      5.22 o
   5  -4   9      272.89      316.96     15.26 o
   6  -4   9        0.40        4.44      6.16 o
   7  -4   9       22.48       24.39      8.54 o
   8  -4   9       88.77       83.43     12.14 o
   9  -4   9       10.22       25.08     10.57 o
  -9  -3   9      117.84      131.43     12.27 o
  -8  -3   9       82.07       72.01      8.95 o
  -7  -3   9       20.83       19.18      5.22 o
  -6  -3   9       11.79        9.65      5.01 o
  -5  -3   9      104.81       94.70      7.14 o
  -4  -3   9       27.76       36.20      4.73 o
  -3  -3   9      233.90      205.30      7.15 o
  -2  -3   9      124.72      113.10      6.08 o
  -1  -3   9      643.90      616.21     10.38 o
   0  -3   9      811.87      898.17     15.06 o
   1  -3   9       52.44       55.37      5.89 o
   2  -3   9       99.23       77.84      5.81 o
   3  -3   9       77.30       78.06      6.81 o
   4  -3   9       75.92      112.86      9.16 o
   5  -3   9       10.26        3.11      5.79 o
   6  -3   9        7.97        4.59      4.71 o
   7  -3   9        1.38        0.90      7.00 o
   8  -3   9        7.34        5.02      8.30 o
   9  -3   9       69.23       63.92     12.81 o
 -10  -2   9        2.32       -2.43     17.82 o
  -9  -2   9       90.02       94.29     10.88 o
  -8  -2   9       13.45       18.61      6.28 o
  -7  -2   9        8.20        2.79      4.94 o
  -6  -2   9      161.99      169.07      9.41 o
  -5  -2   9      287.18      318.15     10.70 o
  -4  -2   9       68.04       42.28      7.99 o
  -3  -2   9      298.38      339.83     10.39 o
  -2  -2   9        3.30        2.69      2.25 o
  -1  -2   9     1264.89     1404.75     14.66 o
   0  -2   9      291.94      255.27      8.54 o
   1  -2   9     4717.46     5186.11     60.08 o
   2  -2   9      415.58      397.52     10.98 o
   3  -2   9     1597.62     1838.91     26.13 o
   4  -2   9       49.46       53.13      7.49 o
   5  -2   9      156.00      187.18     12.56 o
   6  -2   9       60.59       63.60      9.26 o
   7  -2   9      467.54      442.92     20.94 o
   8  -2   9       18.03       19.55      9.09 o
   9  -2   9       54.95       64.25     12.65 o
 -10  -1   9        0.34        4.86     11.26 o
  -9  -1   9        0.03        5.18      7.82 o
  -8  -1   9        3.79        1.88      5.27 o
  -7  -1   9       19.82       14.47      5.52 o
  -6  -1   9       60.11       61.04      6.60 o
  -5  -1   9      161.23      159.81      8.53 o
  -4  -1   9        8.34        9.43      2.76 o
  -3  -1   9      351.19      340.92      9.11 o
  -2  -1   9        9.13       10.80      2.63 o
  -1  -1   9        0.12        1.06      2.27 o
   0  -1   9      492.43      567.80      6.84 o
   1  -1   9        2.16        3.61      1.94 o
   2  -1   9     4337.10     4499.57     94.41 o
   3  -1   9       24.84       33.46      5.76 o
   4  -1   9      714.11      650.82     18.63 o
   5  -1   9       25.72       12.67      9.36 o
   6  -1   9      340.25      353.09     17.82 o
   7  -1   9       20.46       19.22      8.36 o
   8  -1   9       49.61       51.40     11.13 o
   9  -1   9        1.03        1.89      8.63 o
 -10   0   9       35.08       39.92     19.71 o
  -9   0   9       22.45       15.63      9.31 o
  -8   0   9        8.35       11.51      5.69 o
  -7   0   9      324.99      304.64     12.01 o
  -6   0   9      582.61      561.68     14.61 o
  -5   0   9       75.75       70.32      4.86 o
  -4   0   9      105.55       96.63      4.45 o
  -3   0   9       82.24       88.49      4.67 o
  -2   0   9       21.92       20.49      3.57 o
  -1   0   9       10.81        9.03      2.78 o
   0   0   9      126.93      141.30      4.20 o
   1   0   9     1072.66     1140.94     17.00 o
   2   0   9        8.76        5.05      3.89 o
   3   0   9        4.83        3.88      4.32 o
   4   0   9       30.59       19.47      5.95 o
   5   0   9      880.79      859.33     24.00 o
   6   0   9        4.63       16.64      8.95 o
   7   0   9      249.64      250.61     17.35 o
   8   0   9        2.51        7.74      8.14 o
   9   0   9       65.58       55.48     12.66 o
 -10   1   9       93.99      124.63     19.53 o
  -9   1   9       52.35       39.30     10.57 o
  -8   1   9      550.51      586.60     19.29 o
  -7   1   9       51.10       42.65      6.35 o
  -6   1   9    10020.58     9995.18    105.63 o
  -5   1   9       12.76       13.32      4.30 o
  -4   1   9     5314.40     5828.32     49.67 o
  -3   1   9        1.61        0.72      2.44 o
  -2   1   9     1147.73     1238.88     14.33 o
  -1   1   9        7.00        6.14      1.62 o
   0   1   9     1091.80     1073.26     16.57 o
   1   1   9      158.05      181.59      8.79 o
   2   1   9     4340.17     4915.99     85.35 o
   3   1   9      242.37      218.30     11.33 o
   4   1   9        5.70        3.66      5.32 o
   5   1   9       30.33       26.95      7.81 o
   6   1   9     2622.35     2705.41     47.20 o
   7   1   9        5.41        7.31      7.92 o
   8   1   9      194.39      194.65     17.11 o
   9   1   9       40.23       57.67     12.93 o
 -10   2   9        0.02        2.19     11.25 o
  -9   2   9        4.61        6.55      8.52 o
  -8   2   9        5.19       -0.82      7.54 o
  -7   2   9      230.05      226.99     10.35 o
  -6   2   9       12.90       16.44      5.15 o
  -5   2   9       29.68       38.98      4.17 o
  -4   2   9      291.68      287.12      7.33 o
  -3   2   9     2630.50     2995.37     39.76 o
  -2   2   9        0.65       -0.30      2.32 o
  -1   2   9     1960.95     1908.92     28.42 o
   0   2   9        0.94        2.60      2.81 o
   1   2   9     2299.07     2589.26     29.24 o
   2   2   9       20.60       28.94      5.23 o
   3   2   9       14.92       18.26      5.47 o
   4   2   9        0.06       -2.98      5.21 o
   5   2   9     1005.80     1028.73     26.94 o
   6   2   9       53.54       70.83     10.75 o
   7   2   9        0.47       12.41      8.53 o
   8   2   9       17.44       24.11     10.24 o
 -10   3   9       69.28       96.95     18.39 o
  -9   3   9        7.41        8.12      8.97 o
  -8   3   9        0.16        3.03      7.61 o
  -7   3   9       16.09       23.29      6.64 o
  -6   3   9       26.02       17.17      3.74 o
  -5   3   9      127.83      143.43      7.13 o
  -4   3   9      577.15      631.94      8.38 o
  -3   3   9       15.74       17.44      2.45 o
  -2   3   9     7788.59     8946.69    107.96 o
  -1   3   9       78.67       80.88      4.85 o
   0   3   9     2455.42     1917.48    588.79 o
   1   3   9      261.98      205.01     77.80 o
   2   3   9      201.47      241.98     17.63 o
   3   3   9      152.55      160.68     10.96 o
   4   3   9       10.00        2.41      6.07 o
   5   3   9      363.59      362.12     17.69 o
   6   3   9      107.67      115.50     12.65 o
   7   3   9       87.37       85.60     12.34 o
   8   3   9       32.01       35.38     14.01 o
 -10   4   9        0.03        0.09     11.52 o
  -9   4   9        2.08        3.20      8.63 o
  -8   4   9       14.20       14.38      8.97 o
  -7   4   9      698.33      685.99     30.25 o
  -6   4   9       29.11       23.78      5.31 o
  -5   4   9      189.41      201.58      8.76 o
  -4   4   9       74.77       83.35     11.16 o
  -3   4   9      346.88      361.35      6.71 o
  -2   4   9       45.33       48.44      3.63 o
  -1   4   9     3493.17     4043.14     27.91 o
   0   4   9      369.85      361.58     10.56 o
   1   4   9     1246.57     1349.49     23.39 o
   2   4   9      116.89      113.38      8.73 o
   3   4   9        3.34        1.35      5.09 o
   4   4   9      138.44      137.94     11.48 o
   5   4   9      148.11      151.27     12.70 o
   6   4   9       85.13       78.01     11.57 o
   7   4   9        6.89        0.67      9.80 o
   8   4   9        1.17       -2.82     10.48 o
 -10   5   9      157.36      142.26     21.00 o
  -9   5   9        0.36       -3.73      7.75 o
  -8   5   9      202.36      215.73     16.97 o
  -7   5   9        2.90        2.60      7.13 o
  -6   5   9      950.55      881.10     26.18 o
  -5   5   9       48.02       60.14      9.14 o
  -4   5   9      305.25      327.24      7.36 o
  -3   5   9      128.31      135.53      4.86 o
  -2   5   9      270.30      288.67      8.46 o
  -1   5   9      171.16      158.64      6.33 o
   0   5   9     1202.50     1313.25     24.05 o
   1   5   9        7.76        6.29      4.54 o
   2   5   9      716.70      826.14     20.53 o
   3   5   9       17.02       12.21      6.19 o
   4   5   9        3.46        5.88      6.21 o
   5   5   9        5.94        4.11      7.04 o
   6   5   9        3.37        6.94      8.04 o
   7   5   9        4.96       -8.46      9.59 o
   8   5   9        8.76        1.22     12.60 o
 -10   6   9        8.28        2.49     11.40 o
  -9   6   9      123.48      120.69     15.38 o
  -8   6   9      104.26      115.08     14.01 o
  -7   6   9      145.06      157.05     14.24 o
  -6   6   9        8.48        6.07      7.09 o
  -5   6   9       42.63       31.42      7.92 o
  -4   6   9        1.12        2.03      3.48 o
  -3   6   9      279.62      283.36      6.54 o
  -2   6   9       29.77       26.64      3.64 o
  -1   6   9        3.04       12.56      3.12 o
   0   6   9      136.19      152.82      7.52 o
   1   6   9       91.79      104.87      8.67 o
   2   6   9        5.51        9.53      5.40 o
   3   6   9      171.76      183.01     12.38 o
   4   6   9       48.54       58.73      9.20 o
   5   6   9        1.07       -4.66      6.52 o
   6   6   9       51.15       44.66     21.06 o
   7   6   9        1.54       -1.16     11.30 o
 -10   7   9      341.19      372.21     32.07 o
  -9   7   9        2.28        6.56      8.61 o
  -8   7   9      962.45      948.14     31.67 o
  -7   7   9        0.26        3.30      7.99 o
  -6   7   9      389.62      384.60     19.31 o
  -5   7   9       62.42       75.46      7.85 o
  -4   7   9      575.41      644.55     14.19 o
  -3   7   9       22.47       30.86      3.80 o
  -2   7   9      587.41      628.49     11.15 o
  -1   7   9       13.85       15.78      3.50 o
   0   7   9      726.97      787.92     15.28 o
   1   7   9      122.25      126.14      8.15 o
   2   7   9       47.95       49.96      7.72 o
   3   7   9       75.78       88.03      9.42 o
   4   7   9      207.82      210.93     14.40 o
   5   7   9       95.44       96.90     15.83 o
   6   7   9       45.00       48.93     14.74 o
   7   7   9        9.26       13.33     12.61 o
 -10   8   9       19.80       19.20     13.90 o
  -9   8   9       33.74       27.48     10.69 o
  -8   8   9        0.80       -2.25      8.10 o
  -7   8   9      165.47      162.36     14.99 o
  -6   8   9       10.95        5.89      7.82 o
  -5   8   9       60.92       57.08      6.32 o
  -4   8   9        5.40        9.51      5.32 o
  -3   8   9       23.80       22.35      3.93 o
  -2   8   9      175.86      159.02      6.77 o
  -1   8   9      216.19      246.07      8.61 o
   0   8   9      243.54      255.08      9.90 o
   1   8   9      100.15      103.49      7.23 o
   2   8   9       34.87       45.46      6.22 o
   3   8   9       55.38       49.22     14.18 o
   4   8   9        0.82        0.34      9.26 o
   5   8   9       29.59       34.63     18.63 o
   6   8   9       31.07       10.29     12.64 o
 -10   9   9        1.27        8.58     19.71 o
  -9   9   9       14.28        5.39      9.91 o
  -8   9   9      226.12      211.45     18.08 o
  -7   9   9        1.48       -3.05      7.40 o
  -6   9   9     1555.86     1493.37     41.27 o
  -5   9   9        0.37        1.34      5.72 o
  -4   9   9     2794.58     2784.66     75.06 o
  -3   9   9       78.38       80.21      7.13 o
  -2   9   9      797.77      822.50     13.79 o
  -1   9   9       54.97       59.91      5.37 o
   0   9   9        0.28       -1.37      4.01 o
   1   9   9        0.30        0.62      3.98 o
   2   9   9       95.71       89.55     13.93 o
   3   9   9      129.89      128.43     16.41 o
   4   9   9      231.14      229.07     22.16 o
   5   9   9       30.76       39.95     14.72 o
   6   9   9        2.30      -10.73     10.73 o
  -9  10   9      173.08      194.67     19.11 o
  -8  10   9        0.02        4.89      9.32 o
  -7  10   9      328.31      309.25     19.58 o
  -6  10   9       40.53       43.96     10.95 o
  -5  10   9     3287.29     3191.43     72.28 o
  -4  10   9      141.75      140.44     10.67 o
  -3  10   9     2986.86     2991.81     33.03 o
  -2  10   9      354.92      360.92     12.05 o
  -1  10   9       30.58       25.59      4.79 o
   0  10   9       51.38       49.73      6.12 o
   1  10   9      504.09      452.66     16.17 o
   2  10   9      111.30      103.59     15.84 o
   3  10   9        0.15       -8.83      8.83 o
   4  10   9        1.61        6.27     10.38 o
   5  10   9        0.87       -7.31     11.48 o
  -9  11   9       34.89       53.71     13.58 o
  -8  11   9       25.96       17.17      9.87 o
  -7  11   9      136.41      140.50     15.79 o
  -6  11   9      835.02      744.50     23.03 o
  -5  11   9       11.77       17.43      7.01 o
  -4  11   9     1262.43     1190.29     26.33 o
  -3  11   9        7.01        0.28      4.33 o
  -2  11   9       11.45       13.40      4.94 o
  -1  11   9        6.93       10.55      4.25 o
   0  11   9       78.80       81.43      7.30 o
   1  11   9        0.02        0.95      6.99 o
   2  11   9       21.60        8.80     10.58 o
   3  11   9        0.00       -1.11      9.63 o
   4  11   9       57.69      102.56     18.61 o
   5  11   9        8.25       25.99     15.61 o
  -9  12   9       59.27       65.58     22.21 o
  -8  12   9       15.45       17.85     10.58 o
  -7  12   9       39.74       34.11      8.87 o
  -6  12   9        4.40        4.87      6.71 o
  -5  12   9        1.05       -4.37      5.84 o
  -4  12   9       33.57       34.66      7.71 o
  -3  12   9      113.26      118.02     10.47 o
  -2  12   9        3.58       -1.98      4.29 o
  -1  12   9       56.91       65.77      7.31 o
   0  12   9       14.63       24.63      8.92 o
   1  12   9       57.07       71.54     11.88 o
   2  12   9       52.11       33.11     14.08 o
   3  12   9       90.56       99.69     18.08 o
   4  12   9        3.06        7.35     13.16 o
  -8  13   9       43.36       29.81     12.04 o
  -7  13   9        7.64        6.69      7.83 o
  -6  13   9       38.50       39.62      9.11 o
  -5  13   9       62.03       61.97      9.61 o
  -4  13   9      237.87      178.04     39.36 o
  -3  13   9      219.16      226.89     13.67 o
  -2  13   9       13.74       15.75      5.60 o
  -1  13   9        8.90        4.48      7.81 o
   0  13   9       33.54       40.61     10.42 o
   1  13   9       90.88       87.79     13.37 o
   2  13   9       19.90        9.71     12.79 o
   3  13   9       42.89       50.91     16.74 o
  -8  14   9       24.73       40.44     15.64 o
  -7  14   9       33.38       27.99      9.67 o
  -6  14   9       77.97       73.70     11.03 o
  -5  14   9        0.27       11.16      6.84 o
  -4  14   9       22.49       21.29      7.50 o
  -3  14   9        1.37        1.80      5.95 o
  -2  14   9       19.11       13.44      6.91 o
  -1  14   9        4.33        7.22      8.33 o
   0  14   9      145.04      148.53     16.06 o
   1  14   9        2.34        0.83      9.14 o
   2  14   9       84.77       84.15     18.56 o
  -7  15   9        9.15       11.13     10.41 o
  -6  15   9       16.11       19.21      8.95 o
  -5  15   9        1.90        8.29      5.98 o
  -4  15   9       60.43       59.08     12.26 o
  -3  15   9        0.17       -0.44      8.22 o
  -2  15   9       15.90       26.75     10.17 o
  -1  15   9       39.18       20.90     10.17 o
   0  15   9        1.11       -5.21      8.83 o
   1  15   9        0.06       -9.07      9.40 o
  -5  16   9       42.59       48.80     12.64 o
  -4  16   9       37.20       22.68     11.05 o
  -3  16   9        5.64        1.12     10.67 o
  -2  16   9       24.54       27.55     11.36 o
  -1  16   9       14.88       22.84     13.51 o
   1 -18  10      169.81      168.38     15.39 o
   2 -18  10       69.05       81.00     14.09 o
   3 -18  10       90.92      109.08     15.17 o
   4 -18  10       10.83        3.47      9.96 o
  -1 -17  10       28.90       27.15     10.15 o
   0 -17  10        0.02       -5.02      7.10 o
   1 -17  10      213.89      210.08     15.57 o
   2 -17  10        1.97        0.26      7.60 o
   3 -17  10        6.43       -0.47      8.96 o
   4 -17  10        1.63       -5.22      8.44 o
   5 -17  10       37.87       24.29     12.03 o
  -3 -16  10       17.63       12.10      9.84 o
  -2 -16  10      148.23      149.85     14.64 o
  -1 -16  10        8.20        8.55      7.96 o
   0 -16  10       73.37       72.75     11.10 o
   1 -16  10       58.36       56.75     10.27 o
   2 -16  10       60.12       58.19      9.73 o
   3 -16  10        2.15        5.97      6.61 o
   4 -16  10       18.74       12.35      8.69 o
   5 -16  10       13.66       22.04      9.49 o
   6 -16  10      117.17      118.98     18.57 o
  -4 -15  10       30.15       34.30     11.11 o
  -3 -15  10       91.15       94.65     12.60 o
  -2 -15  10       23.35       19.79      9.05 o
  -1 -15  10        0.08       -5.02      6.49 o
   0 -15  10       80.50      102.94     11.72 o
   1 -15  10       20.53        9.95      7.16 o
   2 -15  10       11.85        7.69      6.25 o
   3 -15  10        7.19       13.41      6.57 o
   4 -15  10       20.37       26.71      7.54 o
   5 -15  10       32.81       35.53      9.99 o
   6 -15  10      202.22      231.01     22.14 o
   7 -15  10       32.46       54.68     22.41 o
  -4 -14  10        1.53       -1.37      7.79 o
  -3 -14  10       62.42       70.70     11.23 o
  -2 -14  10        0.56       -2.43      6.86 o
  -1 -14  10       44.87       47.58      9.13 o
   0 -14  10       12.79       17.42      7.30 o
   1 -14  10      212.14      212.34     13.72 o
   2 -14  10       25.48       25.39      6.80 o
   3 -14  10        0.40        1.69      5.86 o
   4 -14  10       44.06       57.79      8.47 o
   5 -14  10        0.11        0.77      7.53 o
   6 -14  10       27.33       40.49     10.18 o
   7 -14  10       22.42       30.87     13.59 o
  -5 -13  10        5.77       12.46      8.38 o
  -4 -13  10        4.88        3.28      7.48 o
  -3 -13  10       74.07       76.78     14.19 o
  -2 -13  10       66.76       65.02      9.78 o
  -1 -13  10        8.85        9.06      6.82 o
   0 -13  10      107.08       88.86     10.33 o
   1 -13  10       31.36       32.77      6.75 o
   2 -13  10       87.78      103.89      9.51 o
   3 -13  10        6.14       10.83      6.21 o
   4 -13  10       18.63       15.31      6.55 o
   5 -13  10        3.26       -3.90      5.78 o
   6 -13  10       29.81       33.43      9.59 o
   7 -13  10       35.54       32.12     13.15 o
   8 -13  10        8.71       21.33     20.66 o
  -6 -12  10        2.08       -0.12      9.84 o
  -5 -12  10       35.66       39.98      9.94 o
  -4 -12  10       15.94       13.15      7.45 o
  -3 -12  10       65.54       63.99      9.51 o
  -2 -12  10        5.06        8.76      6.73 o
  -1 -12  10       25.18       24.55      7.23 o
   0 -12  10       68.61       73.78      7.21 o
   1 -12  10       67.59       67.11      8.00 o
   2 -12  10       14.72        6.74      5.61 o
   3 -12  10      230.11      224.54     13.93 o
   4 -12  10       20.63       14.95      6.27 o
   5 -12  10       25.43       28.94      7.27 o
   6 -12  10        4.22        3.07      6.50 o
   7 -12  10      121.75      126.04     13.63 o
   8 -12  10        0.25       -3.52     13.97 o
  -6 -11  10      107.06      132.47     16.46 o
  -5 -11  10       12.50       16.16      7.90 o
  -4 -11  10       32.90       35.86      8.70 o
  -3 -11  10      171.12      153.45     11.93 o
  -2 -11  10      397.38      437.71     17.30 o
  -1 -11  10      596.39      640.07     15.22 o
   0 -11  10       56.55       53.19      7.25 o
   1 -11  10       58.27       39.33      5.73 o
   2 -11  10       68.02       66.40      7.96 o
   3 -11  10      969.96      876.56     20.65 o
   4 -11  10       67.21       66.24      8.01 o
   5 -11  10      587.94      584.24     15.50 o
   6 -11  10       56.66       65.83      8.59 o
   7 -11  10       69.90       90.67     11.99 o
   8 -11  10        1.28        9.39     11.39 o
   9 -11  10        0.01       11.75     17.82 o
  -7 -10  10       44.09       40.90     12.61 o
  -6 -10  10        0.34       -8.25      8.25 o
  -5 -10  10       22.49       27.86      7.98 o
  -4 -10  10       73.56       88.56     11.73 o
  -3 -10  10       76.14       79.71      9.12 o
  -2 -10  10       88.98       91.55      7.15 o
  -1 -10  10      267.97      273.30     10.83 o
   0 -10  10      476.41      443.73     12.52 o
   1 -10  10       82.99      102.58      7.18 o
   2 -10  10      143.15      137.79     43.87 o
   3 -10  10      156.27      173.07     10.69 o
   4 -10  10       17.23       10.03      4.80 o
   5 -10  10       99.73       97.11      7.89 o
   6 -10  10      264.86      284.38     12.41 o
   7 -10  10      290.47      302.89     15.39 o
   8 -10  10        9.66        4.27      8.74 o
   9 -10  10       12.21        2.93     11.96 o
  -7  -9  10       14.94        8.55     10.15 o
  -6  -9  10       53.80       50.69     11.80 o
  -5  -9  10        0.00       -0.76      7.72 o
  -4  -9  10       68.23       62.41      8.75 o
  -3  -9  10      103.73      106.00      7.33 o
  -2  -9  10      785.54      736.61     15.20 o
  -1  -9  10      409.96      402.07     11.85 o
   0  -9  10      175.86      157.09      8.00 o
   1  -9  10       44.37       40.41      5.16 o
   2  -9  10     1470.07     1448.97     23.46 o
   3  -9  10     2170.52     2155.77     25.11 o
   4  -9  10      711.61      726.81     16.18 o
   5  -9  10     5273.46     5322.31     43.12 o
   6  -9  10      190.08      197.86     12.42 o
   7  -9  10     1496.61     1490.39     40.26 o
   8  -9  10        9.81       14.06      8.64 o
   9  -9  10      424.75      335.52     82.84 o
  -8  -8  10        2.22        0.82      9.62 o
  -7  -8  10        5.39       15.49      9.84 o
  -6  -8  10      136.43      111.76     13.35 o
  -5  -8  10       54.38       58.34     10.57 o
  -4  -8  10      701.15      591.48     12.20 o
  -3  -8  10        8.65       17.38      4.51 o
  -2  -8  10     1846.74     1830.34     48.64 o
  -1  -8  10      231.05      225.56      9.16 o
   0  -8  10       23.29       23.52      4.47 o
   1  -8  10       16.86       19.17      3.75 o
   2  -8  10     3338.97     3416.75     56.23 o
   3  -8  10       37.62       40.88      5.37 o
   4  -8  10     3424.22     3340.31     46.62 o
   5  -8  10      355.57      336.95     14.29 o
   6  -8  10      436.08      421.86     18.77 o
   7  -8  10      190.62      176.02     14.74 o
   8  -8  10      171.81      196.65     19.49 o
   9  -8  10       42.19       17.95     24.78 o
  -8  -7  10        1.73        7.32      9.32 o
  -7  -7  10      158.75      157.97     15.56 o
  -6  -7  10       41.88       42.14     10.16 o
  -5  -7  10       56.08       35.59      6.71 o
  -4  -7  10       77.66       83.03      5.86 o
  -3  -7  10      258.49      303.56     10.35 o
  -2  -7  10       81.11       77.57      6.35 o
  -1  -7  10      270.39      275.27     10.31 o
   0  -7  10      272.32      266.54      8.84 o
   1  -7  10     2095.79     2172.98     39.23 o
   2  -7  10        8.98        6.31      3.70 o
   3  -7  10      105.18      105.75      6.68 o
   4  -7  10      176.80      180.36     10.03 o
   5  -7  10      741.49      759.39     22.37 o
   6  -7  10        5.17        5.42      7.09 o
   7  -7  10      148.39      177.55     14.71 o
   8  -7  10       21.56       31.94      9.68 o
   9  -7  10       85.72       74.16     21.79 o
  -9  -6  10        1.35       -7.25      9.47 o
  -8  -6  10       14.59        7.66      9.19 o
  -7  -6  10        1.55        1.82      8.34 o
  -6  -6  10       20.07       32.72      7.15 o
  -5  -6  10       36.17       37.98      5.51 o
  -4  -6  10      258.96      238.81      8.54 o
  -3  -6  10      387.53      357.94     10.71 o
  -2  -6  10      268.46      317.94      9.66 o
  -1  -6  10      361.04      362.65     10.81 o
   0  -6  10     2778.98     2996.58     52.50 o
   1  -6  10      108.22      126.76      6.16 o
   2  -6  10       11.79       10.43      3.44 o
   3  -6  10       31.86       27.82      4.96 o
   4  -6  10      103.91      106.79      9.43 o
   5  -6  10      162.16      147.39     11.58 o
   6  -6  10      565.96      550.90     20.73 o
   7  -6  10       23.60       21.53      8.40 o
   8  -6  10      718.00      822.23     35.99 o
   9  -6  10        1.46       -1.13      8.90 o
  -9  -5  10        1.10       -0.07      9.47 o
  -8  -5  10       21.69       21.94      9.51 o
  -7  -5  10       52.51       49.00      8.55 o
  -6  -5  10       59.28       95.21      7.50 o
  -5  -5  10        4.09       -2.43      4.10 o
  -4  -5  10      181.42      210.23      8.10 o
  -3  -5  10      329.62      351.56     10.15 o
  -2  -5  10       17.60       22.39      3.89 o
  -1  -5  10     1846.58     1790.91    105.25 o
   0  -5  10      293.11      293.79      8.01 o
   1  -5  10     1172.79     1471.21     24.73 o
   2  -5  10      204.55      177.57      7.47 o
   3  -5  10        3.16       12.02      4.06 o
   4  -5  10        0.04        0.95      4.98 o
   5  -5  10      404.63      390.42     16.44 o
   6  -5  10       24.24       18.05      7.67 o
   7  -5  10      490.65      491.72     21.52 o
   8  -5  10        0.88        2.91      5.32 o
   9  -5  10       50.84       54.49     12.01 o
  -9  -4  10       10.45       -2.69      7.05 o
  -8  -4  10        8.66        9.40      6.89 o
  -7  -4  10       21.45       19.50      5.88 o
  -6  -4  10       23.85       20.66      5.38 o
  -5  -4  10      254.62      286.42     10.91 o
  -4  -4  10        0.08        3.06      3.70 o
  -3  -4  10      508.01      517.59     11.20 o
  -2  -4  10      547.54      484.47     10.35 o
  -1  -4  10      132.40      160.21      6.51 o
   0  -4  10      554.45      631.08     10.88 o
   1  -4  10     1734.76     1759.18     22.80 o
   2  -4  10      523.34      599.12     11.52 o
   3  -4  10       77.65       81.80      7.05 o
   4  -4  10        0.03       -2.41      4.77 o
   5  -4  10        0.32        2.38      5.60 o
   6  -4  10        0.13        5.01      6.42 o
   7  -4  10        7.57       12.61      7.30 o
   8  -4  10       11.55       14.81      8.62 o
   9  -4  10       68.99       98.87     14.26 o
  -9  -3  10        7.92       12.59      7.62 o
  -8  -3  10        2.69       -1.02      5.37 o
  -7  -3  10       75.41       78.93     18.47 o
  -6  -3  10       10.85        1.48      4.43 o
  -5  -3  10      811.80      762.60     16.12 o
  -4  -3  10       49.83       45.87      5.29 o
  -3  -3  10      351.65      348.39      8.85 o
  -2  -3  10       10.66       15.16      3.14 o
  -1  -3  10      191.05      257.06      7.39 o
   0  -3  10      916.01      904.34     14.25 o
   1  -3  10     3027.79     3441.42     35.92 o
   2  -3  10      577.47      501.81     10.61 o
   3  -3  10     2373.88     2486.70     65.33 o
   4  -3  10        0.05       -0.96      4.64 o
   5  -3  10      488.34      489.73     18.16 o
   6  -3  10        4.84        2.09      6.55 o
   7  -3  10       16.74       11.90      6.23 o
   8  -3  10       29.21       27.22     10.02 o
   9  -3  10       30.32       33.20     11.48 o
 -10  -2  10        5.03        8.24     11.54 o
  -9  -2  10       38.92       40.73      8.95 o
  -8  -2  10        0.39       -0.41      5.06 o
  -7  -2  10        1.52       -4.47      4.47 o
  -6  -2  10       22.28       20.68      5.57 o
  -5  -2  10       65.66       78.82      6.75 o
  -4  -2  10       30.43       13.15      6.25 o
  -3  -2  10       19.05       11.10      4.15 o
  -2  -2  10       21.69       17.83      2.90 o
  -1  -2  10      742.28      768.43     11.47 o
   0  -2  10       56.30       70.90      5.50 o
   1  -2  10      427.86      432.69     13.43 o
   2  -2  10       38.26       37.69      4.64 o
   3  -2  10      284.49      284.14     11.48 o
   4  -2  10        0.73        4.42      5.17 o
   5  -2  10       79.96       82.37      9.35 o
   6  -2  10        4.85        3.04      5.63 o
   7  -2  10       58.18       70.89     11.16 o
   8  -2  10       10.30       21.39      9.90 o
   9  -2  10        6.13        6.92      8.65 o
 -10  -1  10       13.98       21.99     13.77 o
  -9  -1  10       49.22       73.19      9.85 o
  -8  -1  10        4.97       12.31      5.77 o
  -7  -1  10      189.10      172.52     10.01 o
  -6  -1  10       28.72       27.14      5.71 o
  -5  -1  10      272.11      305.68     13.31 o
  -4  -1  10       25.64       36.02      4.74 o
  -3  -1  10      446.53      434.80     11.40 o
  -2  -1  10       37.17       28.51      3.95 o
  -1  -1  10      841.49     1001.44     12.88 o
   0  -1  10      566.18      603.70      7.44 o
   1  -1  10      263.76      271.80      6.11 o
   2  -1  10      100.95      111.34      7.16 o
   3  -1  10     1702.65     1822.16     37.66 o
   4  -1  10       72.06       74.95      8.17 o
   5  -1  10     1863.46     1867.29     42.85 o
   6  -1  10       74.97       53.46      8.84 o
   7  -1  10        0.97        1.35      7.24 o
   8  -1  10       56.73       84.60     13.05 o
   9  -1  10       70.62      110.39     14.80 o
 -10   0  10       98.59      132.93     28.76 o
  -9   0  10       58.36       48.13     11.17 o
  -8   0  10        0.77       -0.72      4.96 o
  -7   0  10       70.50       61.57      7.10 o
  -6   0  10     1527.66     1525.94     22.77 o
  -5   0  10       31.70       26.77      3.75 o
  -4   0  10      680.04      715.20     13.66 o
  -3   0  10       16.58        9.25      3.33 o
  -2   0  10      621.49      718.69     11.76 o
  -1   0  10       37.22       39.83      4.00 o
   0   0  10     1008.36     1110.51     22.07 o
   1   0  10      172.97      197.96      7.34 o
   2   0  10     2028.07     2157.49     56.48 o
   3   0  10      295.96      299.83     12.65 o
   4   0  10        3.36        8.78      5.80 o
   5   0  10        0.00        1.66      3.37 o
   6   0  10     1781.36     1700.40     42.47 o
   7   0  10       15.05       15.26      8.75 o
   8   0  10      267.07      307.99     19.87 o
   9   0  10       13.14        9.14      9.83 o
 -10   1  10        2.87       -6.48     11.22 o
  -9   1  10      214.82      192.53     16.58 o
  -8   1  10       27.75       31.81      7.58 o
  -7   1  10      729.87      725.99     16.81 o
  -6   1  10      167.20      163.64      9.40 o
  -5   1  10      529.62      532.73      9.77 o
  -4   1  10       33.31       26.66      4.29 o
  -3   1  10       22.17       10.33      3.27 o
  -2   1  10       10.12        8.76      2.95 o
  -1   1  10        9.05       24.12      3.45 o
   0   1  10      240.70      236.30      7.87 o
   1   1  10      601.08      697.51     18.26 o
   2   1  10      264.34      228.95     10.60 o
   3   1  10      182.44      187.07     11.17 o
   4   1  10        0.52        1.89      4.39 o
   5   1  10        8.51       11.50      7.06 o
   6   1  10        0.19        9.10      7.58 o
   7   1  10        0.77        8.52      8.24 o
   8   1  10        3.36        5.47      9.44 o
 -10   2  10       69.00       87.74     18.08 o
  -9   2  10       19.96       16.73      9.32 o
  -8   2  10      349.72      329.34     15.21 o
  -7   2  10       45.23       29.57      5.65 o
  -6   2  10     5641.81     5687.32     97.50 o
  -5   2  10       53.79       55.61      4.69 o
  -4   2  10        7.14        5.87      3.12 o
  -3   2  10      120.25      131.59      6.10 o
  -2   2  10     8221.58     9612.70     41.99 o
  -1   2  10        0.82        0.78      2.28 o
   0   2  10      469.15      559.45     12.20 o
   1   2  10      515.53      505.57     26.55 o
   2   2  10       69.33      128.36      8.94 o
   3   2  10      138.74       79.25     48.06 o
   4   2  10        0.14       -0.10      5.43 o
   5   2  10       27.75       26.79      8.07 o
   6   2  10      931.06      941.88     28.72 o
   7   2  10        2.10        8.43      7.90 o
   8   2  10      203.58      221.48     18.19 o
 -10   3  10        3.77        7.39     10.22 o
  -9   3  10        3.17       -2.51      7.98 o
  -8   3  10       41.07       36.34     10.09 o
  -7   3  10     1562.11     1498.41     37.03 o
  -6   3  10      181.04      191.63      7.89 o
  -5   3  10      828.59      928.47     13.42 o
  -4   3  10       10.11        9.46      2.48 o
  -3   3  10     1536.17     1750.41     16.21 o
  -2   3  10       52.75       60.45      4.24 o
  -1   3  10     1982.32     2343.64     24.19 o
   0   3  10        2.18       -0.93      2.70 o
   1   3  10      164.62      115.34     32.04 o
   2   3  10        0.82        3.83      3.42 o
   3   3  10        6.33        0.68      5.05 o
   4   3  10       62.47       63.30      8.98 o
   5   3  10       22.54       34.76      8.76 o
   6   3  10        0.24       -0.80      7.11 o
   7   3  10        0.65       -5.15      7.24 o
   8   3  10        0.73        0.63     10.86 o
 -10   4  10        3.33       -8.59      9.11 o
  -9   4  10        3.96       -1.23      7.80 o
  -8   4  10      173.80      164.88     15.20 o
  -7   4  10        9.28       11.18      7.93 o
  -6   4  10      111.39      117.71      8.21 o
  -5   4  10        0.12        1.10      3.87 o
  -4   4  10      436.95      492.86     10.21 o
  -3   4  10        3.90        2.56      2.18 o
  -2   4  10      607.13      611.69     11.43 o
  -1   4  10       38.79       33.72      3.92 o
   0   4  10     1938.07     1890.72     23.52 o
   1   4  10       35.69       40.48      6.80 o
   2   4  10      129.96      112.41      9.00 o
   3   4  10       43.37       44.33      7.58 o
   4   4  10       17.07       19.00      7.09 o
   5   4  10       76.74       81.47     10.69 o
   6   4  10       43.62       59.03     10.95 o
   7   4  10       11.94        6.30     10.76 o
   8   4  10       10.15        6.67     12.15 o
 -10   5  10        9.63        7.94     10.48 o
  -9   5  10        2.04       -0.90      8.14 o
  -8   5  10       18.09       20.49      9.34 o
  -7   5  10        6.89        2.76      7.37 o
  -6   5  10        1.81        8.03      7.72 o
  -5   5  10        0.03        5.76      6.54 o
  -4   5  10        9.76        8.26      2.94 o
  -3   5  10       50.13       45.03      3.88 o
  -2   5  10       12.82       10.71      3.36 o
  -1   5  10      180.49      164.49      6.57 o
   0   5  10      100.10       88.56      6.38 o
   1   5  10      525.12      554.17     16.71 o
   2   5  10        2.86        4.90      5.19 o
   3   5  10      959.34      993.99     24.76 o
   4   5  10       11.06        7.13      6.38 o
   5   5  10      388.83      431.33     20.04 o
   6   5  10       28.70       22.77     11.59 o
   7   5  10       10.32        8.99     11.63 o
 -10   6  10       61.28       58.47     17.73 o
  -9   6  10        0.01        1.01      8.76 o
  -8   6  10      922.75      940.10     31.60 o
  -7   6  10        2.45       -0.75      7.72 o
  -6   6  10      407.62      403.32     19.40 o
  -5   6  10       71.46       77.19      6.54 o
  -4   6  10      102.03      139.08      4.67 o
  -3   6  10       58.72       72.08      5.35 o
  -2   6  10     1875.99     2177.01     20.59 o
  -1   6  10       75.17       77.20      5.17 o
   0   6  10     1162.72     1242.15     21.21 o
   1   6  10        4.16        3.84      4.67 o
   2   6  10      198.99      183.49     15.94 o
   3   6  10        0.01        2.41      5.66 o
   4   6  10      476.99      436.61     18.75 o
   5   6  10       40.34       47.65     13.07 o
   6   6  10       21.01       17.92     12.10 o
   7   6  10        0.09       -3.64     10.86 o
 -10   7  10        2.80       -0.86     10.16 o
  -9   7  10       60.18       71.04     13.19 o
  -8   7  10       10.48        8.32      8.99 o
  -7   7  10      189.23      177.25     15.51 o
  -6   7  10        5.40       -1.53      6.49 o
  -5   7  10      409.49      398.14     12.39 o
  -4   7  10       19.88       27.94      4.92 o
  -3   7  10      329.10      357.69      8.86 o
  -2   7  10      119.34      107.96      6.82 o
  -1   7  10       70.25       59.16     13.39 o
   0   7  10        2.03        0.46      3.58 o
   1   7  10        0.79        3.09      5.20 o
   2   7  10        4.17        3.25      5.42 o
   3   7  10        1.16        1.19      5.58 o
   4   7  10       16.12       10.54      9.95 o
   5   7  10        1.37       -1.17      9.78 o
   6   7  10        0.63       16.07     12.07 o
   7   7  10        0.48      -10.60     10.60 o
 -10   8  10      564.17      579.74     29.88 o
  -9   8  10       37.49       18.64     11.22 o
  -8   8  10      579.79      552.28     25.78 o
  -7   8  10        2.17        0.55      7.42 o
  -6   8  10     1543.33     1413.13     35.12 o
  -5   8  10       19.62       16.93      4.80 o
  -4   8  10        5.78        5.67      5.61 o
  -3   8  10      111.09      102.62      6.05 o
  -2   8  10     4123.62     4118.49     42.75 o
  -1   8  10       56.10       51.77      5.14 o
   0   8  10      729.26      734.62     15.96 o
   1   8  10        3.66        4.86      4.62 o
   2   8  10       23.36       13.06      5.03 o
   3   8  10        5.89        7.61      9.18 o
   4   8  10       70.14       64.65     14.40 o
   5   8  10       32.39       32.50     13.43 o
   6   8  10       78.20      132.60     20.39 o
 -10   9  10       20.47       33.10     12.82 o
  -9   9  10      780.40      830.31     33.21 o
  -8   9  10        5.04        5.91     10.86 o
  -7   9  10      351.58      363.71     21.21 o
  -6   9  10        9.09       14.16      6.71 o
  -5   9  10     1420.32     1399.69     39.31 o
  -4   9  10      334.39      302.59     13.97 o
  -3   9  10     4125.32     4271.31     79.24 o
  -2   9  10      571.17      541.79     12.77 o
  -1   9  10        4.52       -0.40      3.55 o
   0   9  10       13.63       10.69      4.59 o
   1   9  10       53.14       34.79      6.36 o
   2   9  10      243.81      239.96     20.10 o
   3   9  10       29.69       30.06     11.55 o
   4   9  10      155.72      183.22     20.23 o
   5   9  10      310.59      377.48     28.89 o
   6   9  10       11.87       -5.35     12.29 o
  -9  10  10       17.08       21.37     10.45 o
  -8  10  10       73.35       77.01     13.61 o
  -7  10  10        1.84        7.01      6.86 o
  -6  10  10       66.95       54.47      8.83 o
  -5  10  10       97.31      100.49     10.03 o
  -4  10  10       59.40       61.51      8.23 o
  -3  10  10       25.34       22.47      5.64 o
  -2  10  10      262.59      275.48     10.67 o
  -1  10  10       17.44       24.97      4.78 o
   0  10  10       30.58       34.62      5.03 o
   1  10  10       60.86       91.03     10.17 o
   2  10  10       15.20       22.55     10.59 o
   3  10  10        0.94       -0.79      9.64 o
   4  10  10       35.69       19.05     12.26 o
   5  10  10        0.56       -5.20     11.80 o
  -9  11  10       43.55       28.81     11.88 o
  -8  11  10        5.22       15.57     10.33 o
  -7  11  10      367.35      341.08     17.53 o
  -6  11  10        0.37       -2.32      6.23 o
  -5  11  10      185.34      201.75     13.19 o
  -4  11  10       52.04       42.43      7.79 o
  -3  11  10        1.33       -3.58      3.58 o
  -2  11  10       19.14       23.10      5.40 o
  -1  11  10      765.32      780.75     15.97 o
   0  11  10       78.67       85.43      6.79 o
   1  11  10      336.06      293.87     22.82 o
   2  11  10       39.72       41.86     12.90 o
   3  11  10        8.86        3.98     10.40 o
   4  11  10        3.48       -1.53     11.49 o
  -9  12  10       21.87       32.43     12.31 o
  -8  12  10       24.36        0.60      8.37 o
  -7  12  10       25.27       16.89     10.06 o
  -6  12  10       78.97       69.72     10.22 o
  -5  12  10        2.70       11.68      6.71 o
  -4  12  10       23.92       27.92      7.41 o
  -3  12  10       99.48      104.04     10.17 o
  -2  12  10      329.54      317.65     12.25 o
  -1  12  10       61.33       73.85      7.65 o
   0  12  10      242.71      239.48     17.26 o
   1  12  10       19.50       20.99      8.91 o
   2  12  10       45.92       53.40     14.61 o
   3  12  10       13.36       10.83     12.98 o
   4  12  10        1.80       -1.84     12.56 o
  -8  13  10       15.52       13.04     10.79 o
  -7  13  10        0.11       -0.95     12.86 o
  -6  13  10        0.62       -2.58      6.56 o
  -5  13  10       63.03       70.80      9.82 o
  -4  13  10       56.90       27.72     17.20 o
  -3  13  10       28.26       38.09      7.92 o
  -2  13  10        8.96        8.56      5.17 o
  -1  13  10        3.21       -2.28      6.97 o
   0  13  10       39.62       40.62     10.83 o
   1  13  10       79.35      103.72     17.58 o
   2  13  10       68.08       48.35     15.44 o
   3  13  10       26.42       29.54     18.97 o
  -7  14  10        6.01       10.25     10.49 o
  -6  14  10        5.74       11.03      7.62 o
  -5  14  10        2.78        9.90      7.18 o
  -4  14  10        8.83       13.10      7.13 o
  -3  14  10        0.17        5.13      7.72 o
  -2  14  10      116.10       99.03     13.61 o
  -1  14  10       60.84       55.90     11.75 o
   0  14  10        1.67        4.50      8.98 o
   1  14  10       20.35        4.99     12.35 o
   2  14  10       11.17       14.14     14.19 o
  -6  15  10       13.50       16.38      8.41 o
  -5  15  10       64.72       43.36     23.87 o
  -4  15  10       49.18       42.75     11.65 o
  -3  15  10        2.24        0.83      7.92 o
  -2  15  10        0.76       -1.01      8.86 o
  -1  15  10       20.73       11.86      9.85 o
   0  15  10       12.69        8.29     10.12 o
   1  15  10        4.05       -9.92     12.34 o
  -5  16  10        0.32       -4.30      9.09 o
  -4  16  10       15.17       16.67     10.39 o
  -3  16  10       17.80       20.73     12.61 o
  -2  16  10        0.98       -5.09      8.85 o
  -1  16  10       67.49       67.68     17.61 o
   1 -18  11      155.18      173.74     15.47 o
   2 -18  11        2.85        7.38      9.26 o
   3 -18  11       13.83       29.84     10.83 o
  -1 -17  11       21.52       30.08     10.41 o
   0 -17  11        8.37        0.56      7.93 o
   1 -17  11        7.17       18.51      8.98 o
   2 -17  11       63.92       55.27     17.43 o
   3 -17  11        2.54        3.85     10.48 o
   4 -17  11       14.66       15.70     12.11 o
   5 -17  11        2.70       -2.57     12.83 o
  -3 -16  11       32.82       27.32     10.28 o
  -2 -16  11       25.35       25.25      9.74 o
  -1 -16  11        9.96       -2.62      8.65 o
   0 -16  11        0.01        0.21      7.17 o
   1 -16  11       35.77       34.23      9.05 o
   2 -16  11       56.67       79.59     10.72 o
   3 -16  11        2.32        1.42      8.13 o
   4 -16  11      139.94      189.86     15.92 o
   5 -16  11        5.57        4.69     10.29 o
   6 -16  11      284.14      351.46     38.35 o
  -4 -15  11      278.07      287.89     19.47 o
  -3 -15  11        3.79       11.47      8.74 o
  -2 -15  11       43.81       30.39      9.64 o
  -1 -15  11        5.66        0.83      6.70 o
   0 -15  11        8.33        4.70      7.25 o
   1 -15  11        5.29        5.47      7.01 o
   2 -15  11        2.61       -2.00      7.12 o
   3 -15  11       24.54       28.98      7.69 o
   4 -15  11      153.45      159.62     11.85 o
   5 -15  11        6.83       11.77      8.60 o
   6 -15  11       31.23       40.24     20.12 o
   7 -15  11        2.43       -4.05     16.47 o
  -4 -14  11        4.26       12.64      8.93 o
  -3 -14  11        4.27        0.52      7.50 o
  -2 -14  11      155.33      146.43     13.05 o
  -1 -14  11        2.63        4.64      6.60 o
   0 -14  11       59.91       72.41      9.93 o
   1 -14  11       66.96       75.00     11.11 o
   2 -14  11        0.05        1.29      5.65 o
   3 -14  11        0.33       -1.47      5.77 o
   4 -14  11        4.08       -0.56      6.23 o
   5 -14  11       14.59       13.97      8.54 o
   6 -14  11        1.57       -1.16      7.66 o
   7 -14  11        6.16        9.05     17.82 o
  -5 -13  11       32.70       36.79     10.31 o
  -4 -13  11       25.19       29.81      9.23 o
  -3 -13  11       72.92       81.16     11.09 o
  -2 -13  11        0.81       -2.96      6.59 o
  -1 -13  11       33.56       26.07      7.88 o
   0 -13  11      109.82      106.04     10.36 o
   1 -13  11       76.74       77.51      8.73 o
   2 -13  11       39.53       37.67      7.13 o
   3 -13  11      532.22      509.85     19.18 o
   4 -13  11      111.97      116.69     10.31 o
   5 -13  11        2.21       -4.22      5.75 o
   6 -13  11       35.72       34.54      9.86 o
   7 -13  11       69.21       58.06     21.47 o
   8 -13  11        2.76        5.40     18.63 o
  -6 -12  11        3.89        2.49      9.84 o
  -5 -12  11        3.18       -1.52      7.18 o
  -4 -12  11      344.17      402.13     19.04 o
  -3 -12  11       81.70       74.03     10.26 o
  -2 -12  11      500.02      513.94     19.21 o
  -1 -12  11       14.11       17.68      6.96 o
   0 -12  11      593.00      599.89     15.96 o
   1 -12  11       72.87       79.14      8.13 o
   2 -12  11        8.72        5.10      5.42 o
   3 -12  11      309.27      308.83     14.05 o
   4 -12  11       94.52       85.47      9.06 o
   5 -12  11       28.61       19.26      6.94 o
   6 -12  11       20.85       12.20      6.94 o
   7 -12  11      143.26      159.68     14.98 o
   8 -12  11        3.83        4.19     17.69 o
  -6 -11  11       13.78        3.78      9.85 o
  -5 -11  11        2.99        4.48      7.17 o
  -4 -11  11        6.49       12.64      7.27 o
  -3 -11  11       11.29        5.30      6.57 o
  -2 -11  11      340.51      347.71     15.71 o
  -1 -11  11      584.68      575.48     15.06 o
   0 -11  11      247.26      260.71     12.78 o
   1 -11  11     1580.85     1363.59     21.54 o
   2 -11  11        0.32        0.40      6.06 o
   3 -11  11      132.73      106.62      9.18 o
   4 -11  11       44.14       49.74      7.56 o
   5 -11  11       28.33       27.31      5.79 o
   6 -11  11        5.94        5.74      6.04 o
   7 -11  11       13.20        3.41      7.90 o
   8 -11  11        4.63        2.70     17.42 o
  -7 -10  11       31.92       24.93     12.14 o
  -6 -10  11      154.50      161.24     16.90 o
  -5 -10  11       17.73       14.22      7.41 o
  -4 -10  11        3.77        4.78      6.40 o
  -3 -10  11       20.70       15.50      6.46 o
  -2 -10  11     1023.10     1032.08     23.46 o
  -1 -10  11     1240.95     1278.66     21.00 o
   0 -10  11     1073.23     1034.27     20.87 o
   1 -10  11      651.71      676.13     15.10 o
   2 -10  11     1672.05     1585.01     86.53 o
   3 -10  11        0.69       -1.72      5.36 o
   4 -10  11      774.43      766.55     16.96 o
   5 -10  11       23.45       19.74      5.58 o
   6 -10  11       52.02       49.49      8.43 o
   7 -10  11      173.75      201.59     13.19 o
   8 -10  11       35.83       48.38     11.42 o
   9 -10  11       13.99       29.43     21.47 o
  -7  -9  11      118.90      124.41     15.95 o
  -6  -9  11       32.52       21.28      9.68 o
  -5  -9  11        5.10        2.99      6.43 o
  -4  -9  11       83.32       76.51      9.06 o
  -3  -9  11       20.64       19.32      4.98 o
  -2  -9  11      340.43      372.48     11.96 o
  -1  -9  11       89.36       79.51      6.71 o
   0  -9  11       36.26       45.41      5.48 o
   1  -9  11        6.35        5.39      4.07 o
   2  -9  11     5807.91     6042.80     92.07 o
   3  -9  11      416.22      424.77     12.69 o
   4  -9  11     1976.36     2047.55     26.20 o
   5  -9  11       44.88       52.33      6.67 o
   6  -9  11      195.83      215.28     11.23 o
   7  -9  11       86.43       93.04     12.04 o
   8  -9  11      130.92      124.98     14.21 o
   9  -9  11       23.20       43.75     23.49 o
  -8  -8  11        0.51        9.11     10.18 o
  -7  -8  11      132.20      139.24     15.75 o
  -6  -8  11       40.77       48.11     11.06 o
  -5  -8  11       22.89       22.92      8.92 o
  -4  -8  11      338.63      336.07     11.16 o
  -3  -8  11       40.16       40.05      5.52 o
  -2  -8  11      922.29      952.20     18.19 o
  -1  -8  11      245.49      276.90     11.44 o
   0  -8  11        6.91        8.43      3.95 o
   1  -8  11      618.95      620.57     25.30 o
   2  -8  11      555.29      536.21     15.18 o
   3  -8  11     1225.27     1270.75     19.74 o
   4  -8  11      481.44      453.70     13.36 o
   5  -8  11      652.98      696.97     18.75 o
   6  -8  11      409.81      455.30     19.95 o
   7  -8  11       76.89       84.04     11.62 o
   8  -8  11       18.28       20.65      9.68 o
   9  -8  11       99.13      123.61     15.05 o
  -8  -7  11       16.91        5.26      9.84 o
  -7  -7  11       35.06       25.94     10.41 o
  -6  -7  11      122.56      122.47     13.58 o
  -5  -7  11      162.35      128.28      9.82 o
  -4  -7  11       13.44       19.27      4.33 o
  -3  -7  11      651.86      562.64     13.62 o
  -2  -7  11      168.24      152.37      7.88 o
  -1  -7  11        0.05        1.52      3.74 o
   0  -7  11      547.17      515.82     15.56 o
   1  -7  11       56.32       57.92      5.09 o
   2  -7  11     1808.71     1885.90     37.58 o
   3  -7  11      527.15      498.29     12.61 o
   4  -7  11       37.36       37.95      6.38 o
   5  -7  11      138.53      149.61     11.96 o
   6  -7  11      375.94      375.00     18.07 o
   7  -7  11        1.39       -2.04      7.21 o
   8  -7  11      225.54      224.67     17.21 o
   9  -7  11        0.32        4.70      9.06 o
  -9  -6  11       23.34       18.10     11.50 o
  -8  -6  11       14.64        9.36      9.51 o
  -7  -6  11      106.28       95.25     13.12 o
  -6  -6  11      184.55      197.73     12.77 o
  -5  -6  11       43.49       48.43      6.10 o
  -4  -6  11      427.60      381.29     10.43 o
  -3  -6  11       35.86       52.90      5.54 o
  -2  -6  11      152.78      168.95      7.68 o
  -1  -6  11       13.66       11.48      3.66 o
   0  -6  11     1605.55     1496.42     34.25 o
   1  -6  11     1622.84     1734.22     34.79 o
   2  -6  11      676.50      683.00     12.62 o
   3  -6  11      524.39      520.58     13.43 o
   4  -6  11      243.28      230.10     12.87 o
   5  -6  11      165.55      183.60     13.01 o
   6  -6  11       30.60       28.14      8.43 o
   7  -6  11      260.91      261.88     17.10 o
   8  -6  11        0.04        4.02      8.24 o
   9  -6  11        0.59        5.42      8.29 o
  -9  -5  11        2.99       -3.26      9.37 o
  -8  -5  11        0.00       -2.83      7.78 o
  -7  -5  11      164.21      143.16     11.40 o
  -6  -5  11      119.28      139.69      8.92 o
  -5  -5  11      463.16      426.69     14.33 o
  -4  -5  11        4.64       10.98      3.72 o
  -3  -5  11       87.16       98.71      6.38 o
  -2  -5  11       68.18       63.02      5.09 o
  -1  -5  11       72.86       65.46      6.66 o
   0  -5  11       45.36       52.17      4.22 o
   1  -5  11      714.16      702.22     11.03 o
   2  -5  11       30.92       29.38      4.12 o
   3  -5  11        2.01        1.34      4.38 o
   4  -5  11       18.09       26.99      6.53 o
   5  -5  11       66.64       67.64      9.20 o
   6  -5  11        0.10       -1.67      6.21 o
   7  -5  11        1.45        2.24      7.71 o
   8  -5  11       68.41       86.35     12.47 o
   9  -5  11        4.00        9.85      7.37 o
  -9  -4  11       13.30       34.77     10.53 o
  -8  -4  11       37.10       33.63      8.30 o
  -7  -4  11       68.55       52.84      7.13 o
  -6  -4  11      118.18      125.03      8.58 o
  -5  -4  11      176.63      179.99      9.41 o
  -4  -4  11      119.87      127.76      7.64 o
  -3  -4  11      489.80      543.02     11.57 o
  -2  -4  11     1015.42     1025.31     14.61 o
  -1  -4  11        9.33       18.43      3.53 o
   0  -4  11      654.13      688.92     13.41 o
   1  -4  11       38.15       18.91      4.46 o
   2  -4  11      933.80      877.16     16.76 o
   3  -4  11      474.51      466.40     14.33 o
   4  -4  11        5.37        3.95      5.33 o
   5  -4  11      789.53      760.52     22.02 o
   6  -4  11        3.76        0.35      6.37 o
   7  -4  11      191.87      199.38     15.04 o
   8  -4  11       72.55       68.06     11.20 o
   9  -4  11       71.00       79.21     13.55 o
  -9  -3  11       14.16       12.92      7.55 o
  -8  -3  11        2.94        6.07      5.53 o
  -7  -3  11       36.10       30.59      6.26 o
  -6  -3  11        6.42        3.26      3.79 o
  -5  -3  11        9.24       10.78      4.77 o
  -4  -3  11       36.54       58.36      5.80 o
  -3  -3  11       34.53       32.29      3.89 o
  -2  -3  11     1619.01     1778.90     21.81 o
  -1  -3  11        0.41        0.16      2.59 o
   0  -3  11    10895.86    12270.08     79.75 o
   1  -3  11       25.22       26.64      5.36 o
   2  -3  11      830.38      949.36     16.96 o
   3  -3  11      143.66      137.80      8.91 o
   4  -3  11       19.76       20.26      6.29 o
   5  -3  11       97.32       96.17     10.08 o
   6  -3  11       29.50       38.27      8.67 o
   7  -3  11       43.72       52.07      9.65 o
   8  -3  11       20.46       20.69      8.61 o
   9  -3  11       35.12       44.48     12.35 o
 -10  -2  11       24.94       34.37     13.94 o
  -9  -2  11      100.73       89.93     12.77 o
  -8  -2  11        3.76       -0.57      5.38 o
  -7  -2  11       40.71       35.96      6.44 o
  -6  -2  11       75.64       69.66      7.25 o
  -5  -2  11      570.19      556.04     13.94 o
  -4  -2  11       81.04       73.83     11.20 o
  -3  -2  11      139.52      165.62      8.25 o
  -2  -2  11      138.49      175.59      8.03 o
  -1  -2  11      814.60      846.01     12.40 o
   0  -2  11     2974.34     2905.98     33.78 o
   1  -2  11      340.04      315.87     12.37 o
   2  -2  11      113.21       97.17      6.62 o
   3  -2  11     1788.46     1904.72     45.91 o
   4  -2  11        0.00       -2.02      4.73 o
   5  -2  11     1158.12     1238.43     28.04 o
   6  -2  11       17.49       13.94      7.53 o
   7  -2  11      295.52      154.25     88.40 o
   8  -2  11        1.58       -0.11      7.84 o
   9  -2  11      114.85      130.43     16.08 o
 -10  -1  11       79.35       92.53     17.96 o
  -9  -1  11      139.52      153.52     13.01 o
  -8  -1  11       12.76       20.44      6.24 o
  -7  -1  11      118.53      129.61      9.01 o
  -6  -1  11       54.43       55.53      7.27 o
  -5  -1  11       43.87       28.47      3.97 o
  -4  -1  11       79.53       83.66      6.18 o
  -3  -1  11      150.07      156.70      8.10 o
  -2  -1  11      602.11      680.62     12.12 o
  -1  -1  11       85.82       90.04      5.19 o
   0  -1  11     3606.01     3794.89     61.10 o
   1  -1  11      255.27      250.31      7.92 o
   2  -1  11     2139.45     2114.83     71.70 o
   3  -1  11        2.05        6.36      4.69 o
   4  -1  11      168.96      180.15     11.80 o
   5  -1  11       28.34       38.47      8.43 o
   6  -1  11        5.36        5.43      7.03 o
   7  -1  11      172.80      206.14     19.71 o
   8  -1  11        4.34       12.08      9.20 o
   9  -1  11        5.66       14.04     10.23 o
 -10   0  11       47.96       51.74     17.96 o
  -9   0  11      270.71      319.99     20.17 o
  -8   0  11        5.53        4.54      6.18 o
  -7   0  11      878.69      878.85     23.61 o
  -6   0  11       87.58       90.97      7.81 o
  -5   0  11      919.06      867.01     16.37 o
  -4   0  11       52.90       55.25      5.30 o
  -3   0  11     1634.51     1806.19     21.78 o
  -2   0  11        9.56        4.62      3.00 o
  -1   0  11       37.93       40.84      4.28 o
   0   0  11      151.64      153.18      6.74 o
   1   0  11      710.62      692.14     14.62 o
   2   0  11      464.32      433.43     21.55 o
   3   0  11      648.17      741.50     38.99 o
   4   0  11        8.71       10.96      6.13 o
   5   0  11     1996.89     1922.40     60.65 o
   6   0  11       87.49       86.84     10.99 o
   7   0  11       19.78       20.00      9.26 o
   8   0  11        3.24       -0.48      8.56 o
 -10   1  11      321.42      370.36     23.96 o
  -9   1  11      118.11      111.28     13.75 o
  -8   1  11       47.76       46.02      8.34 o
  -7   1  11       82.51       78.38      7.24 o
  -6   1  11     1021.28      998.99     18.19 o
  -5   1  11      188.55      184.22      8.54 o
  -4   1  11      135.61      143.18      7.24 o
  -3   1  11        6.34        4.35      3.16 o
  -2   1  11     1050.58     1273.39     17.27 o
  -1   1  11       54.51       61.45      3.90 o
   0   1  11       13.00       12.60      3.45 o
   1   1  11      574.70      576.09     17.21 o
   2   1  11      571.31      633.62     18.74 o
   3   1  11      129.38      133.05      9.94 o
   4   1  11      281.36      314.47     15.13 o
   5   1  11      197.56       96.60     54.06 o
   6   1  11      269.54      265.24     17.24 o
   7   1  11        0.00       -3.83      7.34 o
   8   1  11       84.65       90.65     13.74 o
 -10   2  11        5.84        2.84      9.67 o
  -9   2  11       20.74       13.09      8.99 o
  -8   2  11       89.28       94.99     12.75 o
  -7   2  11      373.44      409.95     15.56 o
  -6   2  11       69.49       73.16      6.81 o
  -5   2  11     1786.49     2048.33     33.07 o
  -4   2  11        7.25       13.25      3.68 o
  -3   2  11      762.75      919.39     12.95 o
  -2   2  11       13.49       15.24      3.36 o
  -1   2  11      119.14       90.75     27.71 o
   0   2  11        1.14        0.96      3.08 o
   1   2  11      130.83      124.50      8.46 o
   2   2  11       30.38       26.77      5.80 o
   3   2  11       53.49       85.35      8.90 o
   4   2  11        2.10        0.22      3.98 o
   5   2  11      125.86      153.53     12.78 o
   6   2  11       81.52       91.83     11.95 o
   7   2  11       24.37       22.03      9.41 o
   8   2  11       33.36       23.22     10.63 o
 -10   3  11       64.56       52.83     12.90 o
  -9   3  11        1.51       -7.29      7.29 o
  -8   3  11      115.20      109.26     13.16 o
  -7   3  11      118.26      100.13      9.05 o
  -6   3  11        4.97        3.34      3.84 o
  -5   3  11      135.60      154.51      6.97 o
  -4   3  11        0.53       -0.77      2.10 o
  -3   3  11       74.22       77.23      3.97 o
  -2   3  11      210.95      253.30      9.08 o
  -1   3  11        3.86        6.09      3.29 o
   0   3  11      136.37      195.26      8.43 o
   1   3  11      236.25      253.32     11.59 o
   2   3  11      245.27      203.68     28.47 o
   3   3  11      495.26      411.12     16.06 o
   4   3  11      766.00      739.58     31.11 o
   5   3  11      125.30      127.66     12.39 o
   6   3  11       29.72       29.30      9.23 o
   7   3  11       22.98       22.64      9.46 o
   8   3  11        6.07       15.86     12.36 o
 -10   4  11        0.10       -7.92      7.92 o
  -9   4  11        1.11        3.45      8.41 o
  -8   4  11        3.91        9.91      8.42 o
  -7   4  11      236.05      223.17     15.89 o
  -6   4  11        1.88        4.82      4.55 o
  -5   4  11     1720.19     1801.08     28.67 o
  -4   4  11        0.01        0.07      1.82 o
  -3   4  11     1006.99     1005.85     95.60 o
  -2   4  11       20.56       16.67      3.30 o
  -1   4  11       72.44      106.43      6.00 o
   0   4  11        5.45       10.91      3.87 o
   1   4  11        6.92        6.82      4.57 o
   2   4  11      203.50      221.01     12.22 o
   3   4  11      547.92      519.04     20.14 o
   4   4  11       14.05       14.88      6.97 o
   5   4  11      324.00      319.17     15.52 o
   6   4  11        0.61       -1.20      7.59 o
   7   4  11       11.65       -1.08      9.93 o
 -10   5  11       11.68       16.84     11.25 o
  -9   5  11        0.25       -7.78      7.78 o
  -8   5  11       11.25       22.12      9.63 o
  -7   5  11        1.81        9.68      8.25 o
  -6   5  11      153.82      157.62     13.46 o
  -5   5  11      104.68      118.67      7.29 o
  -4   5  11        1.86        2.92      2.80 o
  -3   5  11       14.62       14.69      3.30 o
  -2   5  11       53.44       43.19      4.65 o
  -1   5  11        3.09        5.09      3.26 o
   0   5  11        6.19       14.61      4.49 o
   1   5  11      166.55      169.59     10.76 o
   2   5  11       50.86       36.50      6.73 o
   3   5  11        7.06        2.98      5.95 o
   4   5  11      152.81      149.13     12.45 o
   5   5  11        5.15        5.97      7.07 o
   6   5  11        0.25        3.04      9.41 o
   7   5  11       14.41       20.39     12.17 o
 -10   6  11       25.69       20.53     11.49 o
  -9   6  11       18.09       11.38      9.79 o
  -8   6  11        0.00        7.24      8.80 o
  -7   6  11      241.84      223.70     16.64 o
  -6   6  11       11.80       20.40      7.91 o
  -5   6  11       99.51      130.71      8.14 o
  -4   6  11       56.21       49.25      4.34 o
  -3   6  11      416.69      480.51     14.88 o
  -2   6  11       11.32       17.70      4.20 o
  -1   6  11      240.20      253.10      8.49 o
   0   6  11        2.35        3.29      3.34 o
   1   6  11       66.36       86.34      8.53 o
   2   6  11      100.26       91.94      9.56 o
   3   6  11        6.90        3.32      5.79 o
   4   6  11      263.54      261.20     17.55 o
   5   6  11       10.47       27.63     13.64 o
   6   6  11       24.81       20.15     12.35 o
   7   6  11       27.51       11.64     13.08 o
 -10   7  11      191.63      163.90     18.57 o
  -9   7  11       11.70        3.00      9.72 o
  -8   7  11      255.84      253.90     19.00 o
  -7   7  11       55.19       58.18     11.29 o
  -6   7  11      475.06      433.07     15.66 o
  -5   7  11       21.72       18.64      4.90 o
  -4   7  11      211.49      211.57      6.58 o
  -3   7  11        5.98        0.77      3.17 o
  -2   7  11     3371.12     3348.96     33.22 o
  -1   7  11      385.54      349.91     21.10 o
   0   7  11      325.03      340.93     11.08 o
   1   7  11       95.15       94.27      9.36 o
   2   7  11      431.28      358.34     16.09 o
   3   7  11        6.17        2.69      6.06 o
   4   7  11      182.22      218.68     20.34 o
   5   7  11        5.70        5.90      9.76 o
   6   7  11      285.18      312.00     26.57 o
 -10   8  11       13.59       24.33     12.34 o
  -9   8  11     1112.14     1145.96     38.08 o
  -8   8  11        1.10        2.40      8.87 o
  -7   8  11      236.05      240.84     17.61 o
  -6   8  11        9.72       12.83      6.41 o
  -5   8  11        0.02        3.48      5.15 o
  -4   8  11       34.64       39.03      4.60 o
  -3   8  11      162.85      156.34      8.41 o
  -2   8  11        0.01        5.37      3.68 o
  -1   8  11        2.59        8.05      3.86 o
   0   8  11        7.26        5.87      3.76 o
   1   8  11        1.48        1.19      4.53 o
   2   8  11       46.76       40.46      6.51 o
   3   8  11       33.76       37.38     11.70 o
   4   8  11        0.21       -2.43      8.71 o
   5   8  11       33.69       47.91     14.67 o
   6   8  11        0.03        7.49     11.56 o
  -9   9  11       35.65       38.67     12.91 o
  -8   9  11      182.89      178.72     17.41 o
  -7   9  11       14.54        9.96      9.12 o
  -6   9  11      480.62      436.60     17.13 o
  -5   9  11        0.05       -0.85      5.08 o
  -4   9  11        3.49       -4.29      5.01 o
  -3   9  11      140.52      136.40      8.51 o
  -2   9  11      540.26      550.46     13.12 o
  -1   9  11        0.04       -2.79      3.58 o
   0   9  11      105.58      123.55      7.41 o
   1   9  11       18.17        6.12      5.22 o
   2   9  11      942.56      904.39     35.61 o
   3   9  11        2.71       -6.62      8.65 o
   4   9  11       32.98       39.56     15.93 o
   5   9  11        6.02       -5.12     10.57 o
  -9  10  11      105.76       74.73     15.05 o
  -8  10  11        0.67        3.11      8.87 o
  -7  10  11     1303.33     1168.93     35.88 o
  -6  10  11        2.36       -1.78      6.12 o
  -5  10  11       72.95       77.55      9.22 o
  -4  10  11        7.12        3.75      5.43 o
  -3  10  11      197.74      220.46     10.71 o
  -2  10  11       32.16       34.07      4.85 o
  -1  10  11      365.67      319.77     10.81 o
   0  10  11       13.69       11.42      4.37 o
   1  10  11      571.31      485.85     26.97 o
   2  10  11        0.12        1.29      9.33 o
   3  10  11        9.84        6.51     10.59 o
   4  10  11       62.71       64.37     15.65 o
   5  10  11        1.42        5.62     12.47 o
  -9  11  11       13.25       18.73     11.31 o
  -8  11  11       30.75       26.47     11.10 o
  -7  11  11        3.03       -2.14      8.60 o
  -6  11  11      179.63      194.49     13.50 o
  -5  11  11        0.00        0.94      5.97 o
  -4  11  11      364.93      327.45     15.52 o
  -3  11  11       73.07       46.60     23.11 o
  -2  11  11        3.94        5.60      4.63 o
  -1  11  11        6.21        7.54      4.97 o
   0  11  11        1.09       -0.02      4.95 o
   1  11  11       29.27       25.75     11.12 o
   2  11  11        1.72       -1.26      9.88 o
   3  11  11       35.55       21.27     12.33 o
   4  11  11        0.18       -0.23     12.42 o
  -8  12  11        0.23       -3.44      9.23 o
  -7  12  11       16.80       16.68      9.72 o
  -6  12  11        0.85       -1.59      6.19 o
  -5  12  11       63.73       58.40      9.16 o
  -4  12  11        5.79        5.14      6.11 o
  -3  12  11      169.90      185.15     12.58 o
  -2  12  11       18.55       20.84      5.67 o
  -1  12  11       11.22        7.72      6.45 o
   0  12  11        4.69        6.39      7.82 o
   1  12  11       23.71       34.98     13.17 o
   2  12  11       86.79       65.76     16.41 o
   3  12  11       11.80       19.08     13.88 o
  -8  13  11        2.95        4.84     10.35 o
  -7  13  11       44.44       28.07     11.18 o
  -6  13  11       23.47       29.29      8.65 o
  -5  13  11       42.44       51.15      9.22 o
  -4  13  11        0.77       -4.17      5.16 o
  -3  13  11        3.63        5.14      6.33 o
  -2  13  11        1.87       -5.49      5.49 o
  -1  13  11       59.19       62.99     11.31 o
   0  13  11      118.38      108.87     14.05 o
   1  13  11       93.52       84.30     17.07 o
   2  13  11       43.23       23.39     13.90 o
  -7  14  11       22.74       19.53     11.69 o
  -6  14  11        0.29       -6.33      6.33 o
  -5  14  11        0.22       -0.33      6.52 o
  -4  14  11       32.33       33.52      8.64 o
  -3  14  11        1.13        5.65      8.15 o
  -2  14  11       59.82       62.83     12.40 o
  -1  14  11        1.02       -4.24     10.20 o
   0  14  11       66.38       74.98     13.45 o
   1  14  11      122.31      124.01     19.85 o
  -6  15  11        0.02       -2.48      7.33 o
  -5  15  11        0.00       -0.10      6.15 o
  -4  15  11       19.01        9.69      9.62 o
  -3  15  11        0.01       -2.66     11.95 o
  -2  15  11       18.40       12.60     10.30 o
  -1  15  11        4.16       12.35     12.36 o
   0  15  11      113.81      119.95     16.04 o
  -4  16  11        1.05       -2.56      9.16 o
  -3  16  11        0.65        3.20     11.52 o
  -2  16  11       13.40        7.15      9.61 o
   1 -18  12        2.57        2.17      7.03 o
   2 -18  12        1.12        8.31     10.17 o
  -1 -17  12       16.18       16.97      9.65 o
   0 -17  12       66.31       77.74     11.89 o
   1 -17  12       90.03      100.86     12.77 o
   2 -17  12      155.21      203.16     15.33 o
   3 -17  12        6.73        6.48     17.82 o
   4 -17  12       11.12       38.35     19.44 o
   5 -17  12       45.11       13.71     21.67 o
  -2 -16  12       28.28       24.10      9.76 o
  -1 -16  12       98.59      119.18     13.17 o
   0 -16  12       40.65       37.98      9.48 o
   1 -16  12      279.91      336.12     18.24 o
   2 -16  12        2.67       -0.67      8.12 o
   3 -16  12       82.31      101.67     12.90 o
   4 -16  12       32.34       41.80     12.97 o
   5 -16  12        1.73        6.63     11.27 o
   6 -16  12        3.91        4.86     16.61 o
  -3 -15  12        0.01        1.19      8.39 o
  -2 -15  12        1.29        1.91      7.44 o
  -1 -15  12        2.58       -3.02      6.67 o
   0 -15  12       12.30       14.67      7.43 o
   1 -15  12        3.06        0.63      6.72 o
   2 -15  12       38.53       35.29     10.14 o
   3 -15  12       17.98       25.05      7.72 o
   4 -15  12       63.58       39.10     19.27 o
   5 -15  12       27.35       38.39     13.18 o
   6 -15  12        0.30        1.10     10.19 o
   7 -15  12       32.86       31.73     20.39 o
  -4 -14  12       57.14       91.29     12.58 o
  -3 -14  12        0.60       -6.25      7.27 o
  -2 -14  12        5.75        7.36      7.08 o
  -1 -14  12       87.14       96.29     11.33 o
   0 -14  12        1.36       -0.03      6.58 o
   1 -14  12      102.05       95.07     12.06 o
   2 -14  12       18.24       11.63      6.72 o
   3 -14  12        0.70       -1.49      5.92 o
   4 -14  12       49.54       61.11     10.99 o
   5 -14  12       30.89       32.34      9.36 o
   6 -14  12       16.83       23.57     12.50 o
   7 -14  12       35.40       36.46     21.87 o
  -5 -13  12       85.40      106.38     13.27 o
  -4 -13  12      198.73      171.96     14.57 o
  -3 -13  12        6.35        2.15      7.07 o
  -2 -13  12      183.91      174.78     13.17 o
  -1 -13  12       21.48       20.84      7.42 o
   0 -13  12       68.81       54.07      8.83 o
   1 -13  12        3.18       -0.79      5.51 o
   2 -13  12      104.35       76.41      8.90 o
   3 -13  12       89.29       62.06     25.00 o
   4 -13  12      250.65      300.92     14.95 o
   5 -13  12        0.13        0.00      6.15 o
   6 -13  12      239.47      261.42     27.14 o
   7 -13  12       72.40       83.11     15.90 o
   8 -13  12        0.10        2.16     18.50 o
  -6 -12  12        9.45       15.67     12.07 o
  -5 -12  12        0.88        0.12      7.67 o
  -4 -12  12       57.23       55.67      9.90 o
  -3 -12  12       28.82       33.43      8.37 o
  -2 -12  12       30.74       34.61      8.07 o
  -1 -12  12       67.50       65.44      9.19 o
   0 -12  12       66.27       57.20      7.56 o
   1 -12  12      121.82      131.64     10.10 o
   2 -12  12      174.63      180.70     11.30 o
   3 -12  12        0.11       -2.54      5.32 o
   4 -12  12        6.42       -1.34      5.98 o
   5 -12  12      104.64      106.27     10.26 o
   6 -12  12       38.50       43.65      8.61 o
   7 -12  12        8.77       22.37     12.29 o
   8 -12  12        6.39       14.85     18.90 o
  -6 -11  12        7.52        2.35      9.83 o
  -5 -11  12        0.07       -1.57      7.12 o
  -4 -11  12      290.81      274.10     15.55 o
  -3 -11  12        2.12        8.06      6.61 o
  -2 -11  12     1218.30     1200.41     26.67 o
  -1 -11  12      280.70      263.92     11.59 o
   0 -11  12     2935.27     2907.02     77.99 o
   1 -11  12     2136.07     2001.53     29.98 o
   2 -11  12     1070.00     1088.29     62.79 o
   3 -11  12       31.50       39.83      7.04 o
   4 -11  12      103.42       94.25      9.20 o
   5 -11  12      186.11      203.75     10.73 o
   6 -11  12        4.21        1.72      6.12 o
   7 -11  12        0.14        0.78      9.83 o
   8 -11  12        2.73       -3.86     10.15 o
  -7 -10  12      103.36      114.41     16.23 o
  -6 -10  12       26.23       27.68     10.73 o
  -5 -10  12       37.46       34.79      8.50 o
  -4 -10  12       83.04       70.55      9.40 o
  -3 -10  12      223.73      202.55     12.74 o
  -2 -10  12      151.98      143.33      9.15 o
  -1 -10  12     1403.41     1385.71     22.14 o
   0 -10  12     1491.43     1494.83     28.18 o
   1 -10  12      422.52      415.68     14.81 o
   2 -10  12     4188.85     4087.35     60.51 o
   3 -10  12       88.78       85.28      8.54 o
   4 -10  12     1289.52     1239.14     21.47 o
   5 -10  12       49.16       46.82      6.57 o
   6 -10  12        2.75        2.27      5.17 o
   7 -10  12        6.27        3.64      6.71 o
   8 -10  12       36.04       46.46     14.37 o
  -7  -9  12       11.16        4.05      9.28 o
  -6  -9  12        2.99        5.71      8.36 o
  -5  -9  12       34.46       37.63      8.19 o
  -4  -9  12       38.64       45.77      7.97 o
  -3  -9  12      247.34      253.64     10.39 o
  -2  -9  12       62.57       61.47      6.36 o
  -1  -9  12       46.58       54.49      6.15 o
   0  -9  12     1002.50      919.95     25.18 o
   1  -9  12       92.62       88.17     18.81 o
   2  -9  12     2634.22     2599.01     64.19 o
   3  -9  12      328.02      331.61     11.55 o
   4  -9  12     1380.61     1387.34     24.21 o
   5  -9  12      326.80      350.41     13.01 o
   6  -9  12       29.38       28.69      6.61 o
   7  -9  12       78.07       89.32     11.94 o
   8  -9  12        5.44       -3.47      9.73 o
   9  -9  12       42.28       37.00     22.41 o
  -8  -8  12        1.55       -3.74      9.83 o
  -7  -8  12        0.64       -1.31      8.94 o
  -6  -8  12       24.05       26.21      9.86 o
  -5  -8  12        1.17       -6.27      6.27 o
  -4  -8  12       55.79       78.02      6.03 o
  -3  -8  12      127.21      122.74      7.86 o
  -2  -8  12      400.29      409.40     14.41 o
  -1  -8  12      328.30      309.47     11.82 o
   0  -8  12      170.45      164.75      9.12 o
   1  -8  12       45.19       47.18      4.55 o
   2  -8  12        8.49       20.23      5.29 o
   3  -8  12      105.25      112.43      7.55 o
   4  -8  12      684.27      673.27     15.86 o
   5  -8  12       90.00       98.65      8.94 o
   6  -8  12     1751.77     1717.03     35.47 o
   7  -8  12       12.01       15.63      8.20 o
   8  -8  12       50.85       50.38     11.06 o
   9  -8  12        0.13        4.73     11.77 o
  -8  -7  12        2.71       -8.74      8.74 o
  -7  -7  12      247.19      209.58     17.40 o
  -6  -7  12      118.35       96.31     12.75 o
  -5  -7  12       93.12       97.66      7.57 o
  -4  -7  12      146.64      129.36      7.23 o
  -3  -7  12     1084.01     1055.38     21.10 o
  -2  -7  12        6.64        3.44      3.90 o
  -1  -7  12       19.99       31.41      5.40 o
   0  -7  12      763.41      740.18     21.58 o
   1  -7  12      996.93     1030.40     15.75 o
   2  -7  12      670.33      682.17     13.46 o
   3  -7  12       25.24       28.41      5.10 o
   4  -7  12       92.72      100.79      8.27 o
   5  -7  12        0.17       -5.84      5.84 o
   6  -7  12      299.78      342.43     22.43 o
   7  -7  12       47.55       29.49      9.29 o
   8  -7  12       22.69       27.33      9.90 o
   9  -7  12        1.64        4.73     11.67 o
  -8  -6  12        0.09       -4.95      8.01 o
  -7  -6  12        1.46       -1.19      8.68 o
  -6  -6  12       14.14        9.25      6.14 o
  -5  -6  12        0.45        3.92      4.44 o
  -4  -6  12      346.57      316.70      9.90 o
  -3  -6  12      604.14      579.85     13.46 o
  -2  -6  12       13.06       17.08      4.11 o
  -1  -6  12       42.50       25.57      4.33 o
   0  -6  12      918.88      876.11     14.03 o
   1  -6  12      426.11      436.92     12.00 o
   2  -6  12      724.16      856.95     18.45 o
   3  -6  12      170.30      186.21      9.17 o
   4  -6  12      289.95      273.25     11.81 o
   5  -6  12        7.27       10.19      6.76 o
   6  -6  12      330.92      327.72     16.89 o
   7  -6  12        5.97       -2.80      7.07 o
   8  -6  12       99.51      100.14     13.21 o
   9  -6  12        0.03       -2.53     11.67 o
  -9  -5  12        0.00       -7.58      9.77 o
  -8  -5  12       54.59       35.86     10.92 o
  -7  -5  12       55.11       40.29      8.21 o
  -6  -5  12       76.47       83.87      7.63 o
  -5  -5  12      773.18      665.92     16.02 o
  -4  -5  12      166.00      183.46      7.77 o
  -3  -5  12      209.23      191.59      8.41 o
  -2  -5  12       11.47       18.72      3.96 o
  -1  -5  12        1.83       -3.20      3.20 o
   0  -5  12       14.74       22.12      2.71 o
   1  -5  12      199.44      195.04      9.84 o
   2  -5  12      647.36      622.64     14.02 o
   3  -5  12      181.63      183.09      8.83 o
   4  -5  12       71.27       53.63      7.56 o
   5  -5  12       12.27        7.65      6.53 o
   6  -5  12       88.68       94.85     10.87 o
   7  -5  12        0.32       -1.91      7.27 o
   8  -5  12       24.14       22.70      9.53 o
   9  -5  12        7.18        8.37      9.68 o
  -9  -4  12       42.54       37.92     11.23 o
  -8  -4  12       15.25        1.41      5.40 o
  -7  -4  12       51.67       51.19      7.25 o
  -6  -4  12      153.46      126.17      8.74 o
  -5  -4  12      127.20      131.26      8.40 o
  -4  -4  12       10.31       14.23      4.62 o
  -3  -4  12       34.73       32.85      4.34 o
  -2  -4  12      652.96      722.23     15.12 o
  -1  -4  12        0.48       -1.67      2.74 o
   0  -4  12      934.59      925.53     18.75 o
   1  -4  12       99.38      106.62      7.36 o
   2  -4  12       59.75       73.70      4.63 o
   3  -4  12       99.21       84.77      6.74 o
   4  -4  12       61.30       79.42      8.43 o
   5  -4  12        0.36        2.87      5.85 o
   6  -4  12       84.40      109.63     14.96 o
   7  -4  12        0.31       -1.04      7.14 o
   8  -4  12        2.66       -0.35      8.04 o
   9  -4  12       30.40       49.93     12.05 o
  -9  -3  12       28.45       23.34      9.74 o
  -8  -3  12        5.70        3.54      5.42 o
  -7  -3  12       20.79       26.98      6.40 o
  -6  -3  12       10.35       10.14      4.22 o
  -5  -3  12      118.28      120.78      7.96 o
  -4  -3  12      173.35      165.04      8.55 o
  -3  -3  12        1.63        1.94      2.73 o
  -2  -3  12     1713.19     1685.66     22.43 o
  -1  -3  12        0.59        1.04      2.67 o
   0  -3  12      287.82      329.43     10.00 o
   1  -3  12        5.59       -0.27      4.05 o
   2  -3  12     1357.21     1452.16     27.43 o
   3  -3  12       97.88      142.49      9.07 o
   4  -3  12       16.91       30.36      6.60 o
   5  -3  12        9.74       -0.73      5.98 o
   6  -3  12       32.31       32.43      8.44 o
   7  -3  12        0.02        0.09      7.14 o
   8  -3  12       14.29        6.76      8.84 o
   9  -3  12        0.02        3.66      7.78 o
  -9  -2  12        2.96        5.69      8.58 o
  -8  -2  12        2.32        0.79      5.49 o
  -7  -2  12        2.25        7.57      5.21 o
  -6  -2  12     1000.79      930.67     19.15 o
  -5  -2  12       87.21       92.16      7.34 o
  -4  -2  12      106.63      101.43     11.18 o
  -3  -2  12       34.63       36.33      5.24 o
  -2  -2  12     2126.68     2250.16     24.36 o
  -1  -2  12      177.56      164.58      6.68 o
   0  -2  12     1709.15     1784.76     49.40 o
   1  -2  12       30.48       23.56      5.56 o
   2  -2  12     3901.86     4489.43    117.03 o
   3  -2  12        1.03       -0.04      4.35 o
   4  -2  12      110.15      154.73     11.14 o
   5  -2  12      139.23      138.34     11.60 o
   6  -2  12     1798.35     1837.76     37.46 o
   7  -2  12       12.42       14.06      9.02 o
   8  -2  12      130.32       66.17     46.50 o
   9  -2  12        5.32        5.07      9.90 o
 -10  -1  12       31.39       61.45     27.21 o
  -9  -1  12      759.96      820.50     29.46 o
  -8  -1  12       28.32       36.63      6.99 o
  -7  -1  12      575.82      582.80     16.26 o
  -6  -1  12      163.99      166.24      9.64 o
  -5  -1  12     1024.20      983.61     18.01 o
  -4  -1  12        5.74        1.69      3.75 o
  -3  -1  12     1658.61     1792.83     26.76 o
  -2  -1  12      215.21      202.59      7.74 o
  -1  -1  12        1.43        7.53      3.07 o
   0  -1  12        0.13        5.23      3.72 o
   1  -1  12       98.95      103.39      4.63 o
   2  -1  12        0.07        1.52      3.40 o
   3  -1  12     1798.34     1871.64     32.01 o
   4  -1  12       16.12       15.64      6.28 o
   5  -1  12     1798.75     1778.40     34.38 o
   6  -1  12       47.38       41.95      9.68 o
   7  -1  12       37.69       23.61     10.09 o
   8  -1  12       54.39       61.24     12.26 o
 -10   0  12      150.01      191.54     18.17 o
  -9   0  12      121.16      126.37     14.63 o
  -8   0  12        6.09        5.59      6.21 o
  -7   0  12       27.98       30.65      6.24 o
  -6   0  12      486.12      479.75     13.94 o
  -5   0  12      149.96      138.68      8.30 o
  -4   0  12       78.69       72.93      5.88 o
  -3   0  12       38.25       34.97      4.99 o
  -2   0  12     1339.07     1504.34     20.61 o
  -1   0  12       20.86       23.55      3.98 o
   0   0  12     2606.43     2725.03     54.90 o
   1   0  12      535.27      518.17     11.96 o
   2   0  12       27.51       30.30      5.31 o
   3   0  12        0.20        2.83      4.69 o
   4   0  12      374.56      344.37     15.76 o
   5   0  12       36.95       27.19     11.13 o
   6   0  12      121.07      119.76     15.69 o
   7   0  12        0.05       -3.21      7.30 o
   8   0  12        0.03        3.31      8.94 o
 -10   1  12       28.57       26.12     11.38 o
  -9   1  12       55.91       44.85     11.13 o
  -8   1  12       72.27       69.43      9.15 o
  -7   1  12        0.00        0.39      4.62 o
  -6   1  12       39.51       30.21      5.79 o
  -5   1  12      920.84      936.71     19.07 o
  -4   1  12        2.32        0.97      3.50 o
  -3   1  12      193.17      231.95      9.83 o
  -2   1  12        8.56       10.89      2.66 o
  -1   1  12     2816.08     3117.95     40.04 o
   0   1  12      156.95      139.21      7.13 o
   1   1  12      451.70      398.77     14.29 o
   2   1  12       84.56       65.94      6.95 o
   3   1  12      370.59      348.52     14.61 o
   4   1  12       47.67       44.28      8.23 o
   5   1  12      734.12      762.65     24.35 o
   6   1  12       22.15       32.54      8.92 o
   7   1  12        9.11       13.60      9.04 o
   8   1  12        4.82        4.30      8.94 o
 -10   2  12      425.27      432.18     29.67 o
  -9   2  12        7.18        7.97      8.89 o
  -8   2  12      795.02      838.09     28.64 o
  -7   2  12       23.08       17.41      6.37 o
  -6   2  12        8.03       -3.38      4.17 o
  -5   2  12      149.81      140.93      7.63 o
  -4   2  12       64.06       62.81      5.27 o
  -3   2  12        6.07        9.15      3.19 o
  -2   2  12      164.98      189.77      6.78 o
  -1   2  12      319.25      308.17     11.55 o
   0   2  12      100.21      129.70      7.28 o
   1   2  12      333.73      332.98     11.02 o
   2   2  12      398.56      386.51     17.01 o
   3   2  12      282.28      252.72     13.32 o
   4   2  12      884.12      826.80     34.70 o
   5   2  12        0.73        4.63      6.45 o
   6   2  12       60.61       54.94     10.51 o
   7   2  12       65.21       80.96     12.63 o
   8   2  12       19.97       31.04     11.47 o
 -10   3  12       19.80       14.14     10.46 o
  -9   3  12       64.73       74.60     13.04 o
  -8   3  12      105.87      105.34     12.93 o
  -7   3  12        2.60       -2.36      5.11 o
  -6   3  12       67.27       73.47      7.79 o
  -5   3  12      399.89      390.91     10.07 o
  -4   3  12       34.64       44.83      4.67 o
  -3   3  12     1208.64     1376.61     16.29 o
  -2   3  12      172.83      185.48      8.45 o
  -1   3  12        6.49        5.44      3.21 o
   0   3  12       24.91       16.61      4.31 o
   1   3  12      350.54      345.87     13.34 o
   2   3  12       36.68       57.70      8.99 o
   3   3  12      314.04      298.37     18.61 o
   4   3  12       34.40       28.00      7.59 o
   5   3  12      114.82      137.42     12.84 o
   6   3  12        9.36       10.70      8.52 o
   7   3  12      118.39      122.17     14.33 o
   8   3  12        3.04       -3.71     11.12 o
 -10   4  12        0.04        6.18     10.16 o
  -9   4  12        8.65        0.58      8.74 o
  -8   4  12       26.74       19.66     10.64 o
  -7   4  12        0.70       -4.82      7.50 o
  -6   4  12      419.09      440.13     14.18 o
  -5   4  12       12.71       13.71      4.04 o
  -4   4  12      183.49      218.45      6.47 o
  -3   4  12       79.04       81.98      4.53 o
  -2   4  12      240.73      244.19      9.82 o
  -1   4  12        0.12        1.22      2.90 o
   0   4  12        1.22        0.45      2.10 o
   1   4  12        0.17       -3.67      3.67 o
   2   4  12       38.71       43.03      6.99 o
   3   4  12       45.82       50.16      8.30 o
   4   4  12      109.66      101.36     10.96 o
   5   4  12       45.51       40.24      9.62 o
   6   4  12       18.52       20.91      9.34 o
   7   4  12        0.01       -5.56     10.69 o
 -10   5  12        0.52       -9.10      9.10 o
  -9   5  12       74.37       84.90     13.92 o
  -8   5  12        1.38        5.50      8.22 o
  -7   5  12     1099.71     1083.65     31.61 o
  -6   5  12       14.17       18.13      5.43 o
  -5   5  12        2.53        3.81      3.98 o
  -4   5  12       17.26       11.86      2.86 o
  -3   5  12      987.30     1058.36     14.64 o
  -2   5  12       10.66        5.90      3.58 o
  -1   5  12      646.32      737.67     16.32 o
   0   5  12       40.50       51.08      6.10 o
   1   5  12      239.36      268.54     13.32 o
   2   5  12       31.57       22.64      6.95 o
   3   5  12      103.66       96.12     10.18 o
   4   5  12       31.59       28.72      8.16 o
   5   5  12        3.53        7.20      7.79 o
   6   5  12        6.26       -4.42      9.84 o
   7   5  12       18.30       13.64     12.84 o
 -10   6  12       51.88       55.70     14.02 o
  -9   6  12        0.04       -0.40      8.21 o
  -8   6  12       17.14       27.05      9.98 o
  -7   6  12       48.83       76.72     11.98 o
  -6   6  12       98.87      116.79      9.21 o
  -5   6  12        8.10        6.67      4.85 o
  -4   6  12      154.29      160.38      5.65 o
  -3   6  12        1.78        1.70      3.48 o
  -2   6  12       22.58       20.71      4.54 o
  -1   6  12       43.98       45.35      4.96 o
   0   6  12      704.04      641.84     65.17 o
   1   6  12       60.53       74.79      8.66 o
   2   6  12      323.72      287.25     21.79 o
   3   6  12       24.08       30.90      7.70 o
   4   6  12      100.51       95.42     11.39 o
   5   6  12        5.92        6.78      9.89 o
   6   6  12        3.84        7.97     10.59 o
 -10   7  12        3.09        3.08     10.97 o
  -9   7  12        7.06        1.66      8.74 o
  -8   7  12       29.82       35.29     11.42 o
  -7   7  12       18.83        6.56      8.05 o
  -6   7  12       16.63       16.32      6.03 o
  -5   7  12      761.97      659.82     18.21 o
  -4   7  12       11.60        9.59      3.50 o
  -3   7  12      267.39      270.66      8.69 o
  -2   7  12      159.98      163.67      7.74 o
  -1   7  12      559.26      561.99     12.78 o
   0   7  12      118.87      114.64      7.49 o
   1   7  12       76.70       63.37      8.52 o
   2   7  12       23.30       17.15      6.80 o
   3   7  12      196.98      169.12     13.09 o
   4   7  12       11.55        6.13      9.86 o
   5   7  12       19.11       21.19     11.93 o
   6   7  12        9.84       17.77     13.44 o
 -10   8  12      759.48      824.58     35.49 o
  -9   8  12        4.51        4.53     10.30 o
  -8   8  12      814.88      789.81     30.84 o
  -7   8  12        1.02       -3.92      7.26 o
  -6   8  12     1399.12     1261.51     32.68 o
  -5   8  12        6.79        3.70      5.25 o
  -4   8  12       38.65       34.23      6.64 o
  -3   8  12        0.26       -3.01      4.12 o
  -2   8  12     4440.85     4399.52     35.09 o
  -1   8  12       44.83       39.69      4.96 o
   0   8  12       15.20       23.79      5.20 o
   1   8  12        3.29        3.19      4.61 o
   2   8  12      803.31      689.19     18.60 o
   3   8  12        0.38        2.34      8.83 o
   4   8  12      153.98      139.54     18.61 o
   5   8  12       69.10       77.46     16.41 o
   6   8  12      129.51      168.65     23.15 o
  -9   9  12      193.79      233.79     20.45 o
  -8   9  12       23.36       28.76     10.83 o
  -7   9  12      690.09      687.69     27.85 o
  -6   9  12       20.35       18.24      6.95 o
  -5   9  12      179.91      200.97     12.26 o
  -4   9  12       33.88       28.24      6.61 o
  -3   9  12      579.80      600.02     15.22 o
  -2   9  12        8.98        7.78      4.05 o
  -1   9  12      275.94      278.99     10.23 o
   0   9  12        2.28       -3.81      3.85 o
   1   9  12        8.02        9.01      5.61 o
   2   9  12       13.54        7.91      9.77 o
   3   9  12        0.12        6.00     10.17 o
   4   9  12        0.88        9.09     11.52 o
   5   9  12        9.61       10.74     12.30 o
  -9  10  12        9.85       16.14     10.92 o
  -8  10  12       81.07       74.25     13.65 o
  -7  10  12       15.65       11.70      9.60 o
  -6  10  12       14.58       10.51      7.05 o
  -5  10  12        2.20        2.56      5.64 o
  -4  10  12       30.63       39.70      7.67 o
  -3  10  12       52.46       45.13      6.34 o
  -2  10  12     1011.54     1007.20     18.98 o
  -1  10  12        2.51       -1.99      3.65 o
   0  10  12       62.21       51.98      6.10 o
   1  10  12        5.06       -4.81      7.46 o
   2  10  12        0.75       14.24     20.86 o
   3  10  12        2.78        8.29     10.88 o
   4  10  12        8.23       11.03     11.89 o
  -9  11  12      110.73      108.89     16.60 o
  -8  11  12        0.53        0.21      8.68 o
  -7  11  12        6.24       21.79     10.56 o
  -6  11  12        0.28       -0.36      6.04 o
  -5  11  12        0.29       -0.49      5.58 o
  -4  11  12        0.25       -0.37      5.54 o
  -3  11  12        0.28        3.80      5.25 o
  -2  11  12       89.99       84.98      7.49 o
  -1  11  12      128.63      139.59     10.17 o
   0  11  12       45.08       43.56      6.75 o
   1  11  12        5.42       -4.00      9.30 o
   2  11  12        5.25       -4.75      9.36 o
   3  11  12      162.17      161.98     21.21 o
   4  11  12        0.22        0.07     12.23 o
  -8  12  12       43.89       52.01     13.78 o
  -7  12  12        6.19        7.27      9.16 o
  -6  12  12      227.01      246.01     15.17 o
  -5  12  12       75.09       89.02     10.65 o
  -4  12  12       39.92       47.20      8.52 o
  -3  12  12      198.15      202.95     13.14 o
  -2  12  12        3.42        4.07      4.83 o
  -1  12  12        0.01       -2.21      5.71 o
   0  12  12       16.21       12.97      8.36 o
   1  12  12      120.16      138.36     24.84 o
   2  12  12       97.31       94.67     17.49 o
   3  12  12       88.60      104.55     19.62 o
  -8  13  12        0.20       -3.87      9.23 o
  -7  13  12        1.57        0.33      8.97 o
  -6  13  12       20.03       18.64     10.07 o
  -5  13  12        5.89        5.56      7.04 o
  -4  13  12        5.51        8.54      6.65 o
  -3  13  12       31.42       34.80      8.32 o
  -2  13  12       25.26       27.43      8.28 o
  -1  13  12       11.60        8.95      8.09 o
   0  13  12      156.84      169.25     16.37 o
   1  13  12       42.78       35.86     14.50 o
   2  13  12       68.85       69.68     17.76 o
  -7  14  12        1.92        9.49     10.59 o
  -6  14  12        0.03       -4.09      8.73 o
  -5  14  12        2.26        3.99      6.89 o
  -4  14  12       76.34      100.94     11.33 o
  -3  14  12       20.18       22.99      9.96 o
  -2  14  12        0.03       -7.32      7.34 o
  -1  14  12      151.26      166.81     16.75 o
   0  14  12      137.37      141.03     16.57 o
   1  14  12       79.66       94.16     19.06 o
  -5  15  12       25.18       16.51      7.35 o
  -4  15  12        0.30       -5.35      8.47 o
  -3  15  12       16.55       21.30     12.16 o
  -2  15  12        0.28       -8.16      8.16 o
  -1  15  12      119.76      110.47     18.57 o
  -1 -17  13       51.45       52.02     11.28 o
   0 -17  13       49.56       64.19     11.81 o
   1 -17  13      419.35      553.16     20.49 o
   2 -17  13       39.35       31.24     11.80 o
   3 -17  13      194.56      252.14     33.96 o
   4 -17  13        5.71      -10.53     14.58 o
  -2 -16  13       14.25       10.36      8.78 o
  -1 -16  13        2.47       -5.25      9.67 o
   0 -16  13       38.03       39.93      9.76 o
   1 -16  13        0.79       -0.46      7.34 o
   2 -16  13        7.40       11.43      9.00 o
   3 -16  13        1.04       -1.59     10.32 o
   4 -16  13      210.41      291.51     23.67 o
   5 -16  13       52.11       40.61     13.80 o
  -3 -15  13        5.05       11.94      8.99 o
  -2 -15  13       11.65       15.79      8.46 o
  -1 -15  13       96.38       96.87     11.67 o
   0 -15  13       31.23       26.93      8.72 o
   1 -15  13       48.54       49.39      9.60 o
   2 -15  13        4.32       -0.39      7.41 o
   3 -15  13      146.10      165.12     14.78 o
   4 -15  13        0.01       -3.02      8.16 o
   5 -15  13      129.96      164.85     19.57 o
   6 -15  13       13.00       14.02     12.24 o
  -4 -14  13      417.99      452.44     21.94 o
  -3 -14  13        9.88        8.82      7.90 o
  -2 -14  13       12.62        7.93      7.42 o
  -1 -14  13        2.31       -2.76      6.60 o
   0 -14  13        4.80       -1.01      6.35 o
   1 -14  13       60.58       55.76     12.13 o
   2 -14  13        1.85        0.15      5.87 o
   3 -14  13       20.46       20.85      7.30 o
   4 -14  13       34.86       39.23     10.03 o
   5 -14  13       22.91       30.45      9.76 o
   6 -14  13       26.53       26.28     12.12 o
   7 -14  13        3.86       -9.72     16.34 o
  -5 -13  13        0.33       -4.29      7.86 o
  -4 -13  13       11.16       13.65      8.51 o
  -3 -13  13        2.83       10.86      7.57 o
  -2 -13  13       30.68       42.74      8.92 o
  -1 -13  13       36.70       37.00      8.53 o
   0 -13  13        0.54       -1.59      5.83 o
   1 -13  13      199.18      206.08     12.39 o
   2 -13  13      122.22      100.73     10.08 o
   3 -13  13       50.58       45.73      8.16 o
   4 -13  13       40.61       33.35      9.43 o
   5 -13  13        2.14       11.32      8.15 o
   6 -13  13       95.50       76.62     18.97 o
   7 -13  13       14.84       14.88     11.96 o
  -6 -12  13      669.45      685.32     31.70 o
  -5 -12  13      100.07      128.29     13.29 o
  -4 -12  13      462.20      444.60     20.02 o
  -3 -12  13       14.00       10.58      6.94 o
  -2 -12  13      717.27      691.69     22.05 o
  -1 -12  13       99.06      104.48     10.52 o
   0 -12  13       13.23       12.33      5.97 o
   1 -12  13        4.37        2.41      5.72 o
   2 -12  13      163.80      165.76     11.19 o
   3 -12  13      296.37      291.86     13.95 o
   4 -12  13       38.84       47.67      8.15 o
   5 -12  13       46.90       37.76      9.71 o
   6 -12  13        2.29        9.96      8.03 o
   7 -12  13       21.44       28.65     12.52 o
   8 -12  13        1.47        4.05     18.77 o
  -6 -11  13       12.05       14.54     10.66 o
  -5 -11  13      180.27      156.67     14.81 o
  -4 -11  13        3.86        5.12      6.61 o
  -3 -11  13      334.05      346.75     16.43 o
  -2 -11  13      176.71      161.98     11.63 o
  -1 -11  13      395.29      436.24     16.66 o
   0 -11  13      211.00      170.50     11.02 o
   1 -11  13      798.95      819.52     20.13 o
   2 -11  13      156.86      118.30     12.22 o
   3 -11  13        7.50        2.24      5.17 o
   4 -11  13       22.01       20.25      6.81 o
   5 -11  13       15.40       13.98      5.66 o
   6 -11  13        1.58        4.32      7.62 o
   7 -11  13        8.34        4.14      8.18 o
   8 -11  13       17.33        6.66     18.77 o
  -7 -10  13      299.54      352.07     24.27 o
  -6 -10  13      161.07      165.44     17.11 o
  -5 -10  13        0.00       -6.00      6.00 o
  -4 -10  13        1.15       -5.44      5.70 o
  -3 -10  13       15.52       17.08      6.72 o
  -2 -10  13      127.21      120.68      8.29 o
  -1 -10  13     3347.20     3337.57     55.51 o
   0 -10  13     1445.47     1506.47     26.95 o
   1 -10  13     4305.56     4348.33     64.29 o
   2 -10  13     2040.58     2008.52     58.97 o
   3 -10  13        0.70       -1.13      5.16 o
   4 -10  13      441.21      433.10     13.79 o
   5 -10  13      393.50      358.55     13.35 o
   6 -10  13       42.32       56.34      8.76 o
   7 -10  13        3.72        6.53      8.13 o
   8 -10  13       14.91        7.18     11.45 o
  -7  -9  13      105.24      125.92     16.05 o
  -6  -9  13       86.40       96.39     13.92 o
  -5  -9  13       13.66        5.51      6.62 o
  -4  -9  13       74.94       72.19      8.76 o
  -3  -9  13      437.15      429.88     13.23 o
  -2  -9  13        0.01        4.47      4.44 o
  -1  -9  13     2323.75     2276.10     30.94 o
   0  -9  13      592.75      580.42     18.49 o
   1  -9  13      157.20      163.95     10.62 o
   2  -9  13        6.54        9.80      5.31 o
   3  -9  13        1.28        3.05      4.70 o
   4  -9  13      432.19      440.98     13.63 o
   5  -9  13       22.33       23.63      5.83 o
   6  -9  13      254.92      269.35     12.62 o
   7  -9  13        0.37        2.59      7.14 o
   8  -9  13        7.08       -5.06     10.02 o
  -8  -8  13       17.72       34.89     12.25 o
  -7  -8  13        0.00       -8.21      8.46 o
  -6  -8  13        3.81        3.12      8.58 o
  -5  -8  13       30.90       26.85      9.23 o
  -4  -8  13       13.47       24.12      4.54 o
  -3  -8  13      141.98      145.46      8.56 o
  -2  -8  13        0.02        2.48      4.23 o
  -1  -8  13      277.35      283.59     16.14 o
   0  -8  13      100.04       65.85      7.59 o
   1  -8  13     1014.54     1013.18     30.81 o
   2  -8  13        1.33        3.95      4.75 o
   3  -8  13     1228.07     1276.70     23.23 o
   4  -8  13      154.65      166.25      9.31 o
   5  -8  13      205.22      227.18     12.22 o
   6  -8  13        0.85       -2.17      5.57 o
   7  -8  13       27.77       24.77     12.13 o
   8  -8  13        0.12       -7.58      9.93 o
  -8  -7  13        1.17       -8.16      8.16 o
  -7  -7  13      155.34      171.28     16.66 o
  -6  -7  13        0.71        1.49      7.89 o
  -5  -7  13      129.84      137.94      8.76 o
  -4  -7  13      136.68      138.82      7.51 o
  -3  -7  13        1.47       -1.07      4.01 o
  -2  -7  13      147.12      162.03      8.40 o
  -1  -7  13      342.63      331.45     12.89 o
   0  -7  13      621.94      661.60     14.67 o
   1  -7  13        2.92        1.68      3.68 o
   2  -7  13      670.70      645.83     16.48 o
   3  -7  13       12.15       13.13      4.54 o
   4  -7  13     1008.82      954.02     19.96 o
   5  -7  13        3.62        9.88      5.67 o
   6  -7  13       10.95       15.89      7.53 o
   7  -7  13       46.88       48.88      9.96 o
   8  -7  13      121.77      127.76     18.54 o
   9  -7  13        0.98       -8.97     11.49 o
  -8  -6  13       72.04       84.33     19.65 o
  -7  -6  13       33.78       41.70     10.68 o
  -6  -6  13        8.97       14.12      5.51 o
  -5  -6  13      119.59       96.99      7.72 o
  -4  -6  13       59.21       61.01      5.63 o
  -3  -6  13       34.75       33.22      5.15 o
  -2  -6  13      331.96      306.57     10.08 o
  -1  -6  13      171.19      179.16     14.64 o
   0  -6  13      276.67      289.09      9.38 o
   1  -6  13        3.31        1.36      5.33 o
   2  -6  13       22.22       22.98      2.99 o
   3  -6  13       24.77       21.88      4.93 o
   4  -6  13      463.72      432.67     14.29 o
   5  -6  13        4.76        2.01      5.84 o
   6  -6  13       42.76       39.88      8.80 o
   7  -6  13       35.02       46.48     10.03 o
   8  -6  13        8.80        8.40     11.58 o
   9  -6  13        5.46        2.91     11.95 o
  -9  -5  13       61.44       65.90     13.52 o
  -8  -5  13       42.01       43.41     11.61 o
  -7  -5  13       49.94       50.34      8.71 o
  -6  -5  13        3.56        4.47      4.99 o
  -5  -5  13        0.80        0.85      4.43 o
  -4  -5  13      384.63      411.06     10.87 o
  -3  -5  13        0.21       -3.27      3.27 o
  -2  -5  13      943.89      952.05     16.38 o
  -1  -5  13      146.64      130.79      7.34 o
   0  -5  13      427.55      452.29     16.07 o
   1  -5  13        2.83        9.31      4.77 o
   2  -5  13      640.41      668.17     19.77 o
   3  -5  13       19.92       23.90      4.78 o
   4  -5  13      593.92      566.05     17.60 o
   5  -5  13       49.50       56.52      8.58 o
   6  -5  13      162.04      178.85     13.74 o
   7  -5  13       61.26       68.35     10.92 o
   8  -5  13        2.03       -2.99      8.10 o
   9  -5  13        1.37        8.30     25.38 o
  -9  -4  13       40.57       34.75     11.64 o
  -8  -4  13       11.02       10.53      6.68 o
  -7  -4  13      370.14      321.25     26.73 o
  -6  -4  13       14.99       19.11      5.70 o
  -5  -4  13       19.91       11.72      5.29 o
  -4  -4  13      365.82      383.50     12.11 o
  -3  -4  13      123.89      119.12      6.63 o
  -2  -4  13      493.77      521.93     13.46 o
  -1  -4  13       99.20      120.93      6.69 o
   0  -4  13      726.61      665.06     18.81 o
   1  -4  13      414.43      425.41     13.35 o
   2  -4  13      296.20      281.41     13.79 o
   3  -4  13      263.45      284.73     10.26 o
   4  -4  13       83.34       86.85      8.84 o
   5  -4  13      106.39      122.67     10.74 o
   6  -4  13      145.31      128.50     13.09 o
   7  -4  13      444.02      461.32     21.87 o
   8  -4  13        4.11        0.51      8.51 o
   9  -4  13      375.60      412.67     30.84 o
  -9  -3  13       52.87       70.55     12.42 o
  -8  -3  13       18.34       25.46      6.91 o
  -7  -3  13       39.50       34.45      6.59 o
  -6  -3  13       91.99      108.70      8.29 o
  -5  -3  13      519.49      508.44     16.10 o
  -4  -3  13      125.89      129.93      7.88 o
  -3  -3  13      265.05      281.93      8.20 o
  -2  -3  13     2319.30     2514.85     30.69 o
  -1  -3  13        4.01       -0.19      3.13 o
   0  -3  13      372.64      387.87     12.47 o
   1  -3  13       49.06       45.14      6.76 o
   2  -3  13      843.23      978.73     26.54 o
   3  -3  13      323.19      271.41     11.58 o
   4  -3  13       31.43       25.49      6.42 o
   5  -3  13       24.03       29.04      7.38 o
   6  -3  13     1188.80     1130.65     29.87 o
   7  -3  13       10.30        8.97      8.23 o
   8  -3  13        3.68        3.40      8.16 o
  -9  -2  13        9.16       12.96      9.08 o
  -8  -2  13       32.20       29.08      6.85 o
  -7  -2  13      113.63      126.99      9.27 o
  -6  -2  13      407.21      347.22     12.86 o
  -5  -2  13       17.39       23.97      5.59 o
  -4  -2  13      145.53      108.01      9.94 o
  -3  -2  13        6.33        9.06      4.52 o
  -2  -2  13       12.08       10.01      4.23 o
  -1  -2  13       64.85       51.20      5.62 o
   0  -2  13       94.57       80.84      9.01 o
   1  -2  13      283.40      319.11     16.19 o
   2  -2  13        4.63        8.77      3.73 o
   3  -2  13      578.10      522.72     15.58 o
   4  -2  13        6.40        4.71      5.38 o
   5  -2  13      325.16      368.34     16.88 o
   6  -2  13       11.49       10.36      7.94 o
   7  -2  13       21.54       15.16      8.77 o
   8  -2  13       54.64       89.28     13.26 o
 -10  -1  13      297.91      361.24     40.98 o
  -9  -1  13       86.08      115.58     13.88 o
  -8  -1  13       32.41       35.33      8.12 o
  -7  -1  13        7.00        0.49      5.09 o
  -6  -1  13     2531.63     2552.81     30.52 o
  -5  -1  13       47.30       23.83      5.61 o
  -4  -1  13      208.09      216.07      9.23 o
  -3  -1  13       39.47       38.77      5.36 o
  -2  -1  13     1964.44     2196.16     24.53 o
  -1  -1  13       10.37        8.51      3.70 o
   0  -1  13      336.99      363.57     12.12 o
   1  -1  13      991.85     1013.33     30.79 o
   2  -1  13      595.66      671.43     14.98 o
   3  -1  13       19.61       13.00      5.28 o
   4  -1  13      175.84      141.45     11.04 o
   5  -1  13        0.02        6.84      7.75 o
   6  -1  13     1798.78     1734.18     60.84 o
   7  -1  13       30.24       32.73     10.20 o
   8  -1  13       22.48       14.01     10.99 o
 -10   0  13       35.98       42.61     12.26 o
  -9   0  13       66.11       71.20     12.35 o
  -8   0  13        0.05        2.93      6.01 o
  -7   0  13      452.71      420.89     14.16 o
  -6   0  13        0.00       -3.72      4.57 o
  -5   0  13      327.54      363.31     13.09 o
  -4   0  13        2.72        1.50      3.89 o
  -3   0  13      131.87      152.64      8.39 o
  -2   0  13        0.14        0.67      2.04 o
  -1   0  13       57.57       48.56      5.04 o
   0   0  13      168.89      166.96      9.00 o
   1   0  13      930.80     1083.11     25.89 o
   2   0  13      129.23       95.00      8.74 o
   3   0  13      106.77      137.15     10.20 o
   4   0  13       53.93       50.47      8.17 o
   5   0  13     1057.56     1075.55     28.32 o
   6   0  13      103.50      106.36     12.27 o
   7   0  13        0.05        1.05      6.89 o
   8   0  13       14.43       24.08     10.37 o
 -10   1  13       47.87       42.23     12.51 o
  -9   1  13       10.70       14.03      8.92 o
  -8   1  13      154.17      174.26     15.24 o
  -7   1  13        1.10       -2.56      5.53 o
  -6   1  13      148.44      168.91      9.31 o
  -5   1  13        3.48        2.66      4.22 o
  -4   1  13        3.72        5.01      3.89 o
  -3   1  13        9.77       10.22      4.20 o
  -2   1  13      130.02      105.92      5.27 o
  -1   1  13      218.57      250.46     12.63 o
   0   1  13      317.85      249.15      9.52 o
   1   1  13      103.59      111.26      7.20 o
   2   1  13      535.72      551.85     16.49 o
   3   1  13        0.40       -1.23      4.83 o
   4   1  13      216.92      233.65     14.10 o
   5   1  13      159.26      148.23     12.83 o
   6   1  13        1.89       -5.51      6.45 o
   7   1  13        2.41       -2.94      7.77 o
   8   1  13        2.78        6.13      9.18 o
 -10   2  13       81.98      117.93     16.22 o
  -9   2  13        1.73       -0.78      8.48 o
  -8   2  13       92.98       89.49     12.37 o
  -7   2  13        1.08       -3.31      5.42 o
  -6   2  13       15.88       15.30      4.96 o
  -5   2  13       82.00       80.87      6.31 o
  -4   2  13       33.60       30.15      4.68 o
  -3   2  13       64.85       83.03      5.89 o
  -2   2  13       34.07       32.66      4.25 o
  -1   2  13       49.52       51.05      5.36 o
   0   2  13       49.92       42.27      5.17 o
   1   2  13      422.28      451.16     16.99 o
   2   2  13        0.72        4.79      4.94 o
   3   2  13     1062.23      977.50     36.99 o
   4   2  13       22.81       25.12      7.29 o
   5   2  13     1037.46      856.46    147.98 o
   6   2  13       58.97       68.25     11.34 o
   7   2  13      491.21      532.69     40.51 o
   8   2  13       32.84       36.97     11.98 o
 -10   3  13       34.12       39.57     12.18 o
  -9   3  13        0.44       -5.75      7.83 o
  -8   3  13       25.21       25.69      9.79 o
  -7   3  13       16.89       19.01      8.71 o
  -6   3  13        7.67       17.65      6.07 o
  -5   3  13        2.85        3.44      3.69 o
  -4   3  13      131.78      130.38      6.98 o
  -3   3  13        0.28       -2.43      3.11 o
  -2   3  13       26.33       33.25      5.86 o
  -1   3  13       78.21       40.18     15.47 o
   0   3  13      145.01      193.54      9.23 o
   1   3  13      170.43      169.21      9.38 o
   2   3  13      421.50      473.86     16.76 o
   3   3  13       25.20       27.52      7.30 o
   4   3  13       86.72       34.07     23.99 o
   5   3  13        9.04        8.00      7.54 o
   6   3  13       36.63       38.62     10.36 o
   7   3  13        0.01       -4.01      7.88 o
 -10   4  13        0.76       -4.32      9.71 o
  -9   4  13        2.71       -1.96      8.61 o
  -8   4  13        0.22        0.41      7.86 o
  -7   4  13        1.34        5.33      7.47 o
  -6   4  13        0.45       -3.33      4.58 o
  -5   4  13        0.17       -2.31      2.31 o
  -4   4  13        2.57        1.77      2.61 o
  -3   4  13       55.84       40.02      4.86 o
  -2   4  13      136.71      135.41      9.53 o
  -1   4  13        0.95       -0.22      2.63 o
   0   4  13      147.15      167.96      9.82 o
   1   4  13       13.17        9.88      5.34 o
   2   4  13       25.55       10.31      7.05 o
   3   4  13        4.46        3.47      5.48 o
   4   4  13       28.77       28.11      7.94 o
   5   4  13       15.91       15.31      8.08 o
   6   4  13        1.33       -4.41      9.95 o
   7   4  13       17.56       13.42     11.49 o
 -10   5  13        2.84        2.82      9.61 o
  -9   5  13        0.82       -3.68      8.24 o
  -8   5  13       12.00       15.22      9.08 o
  -7   5  13        7.58        5.97      8.28 o
  -6   5  13      205.52      183.01     14.55 o
  -5   5  13        1.26       -3.12      3.12 o
  -4   5  13        2.95        6.05      3.06 o
  -3   5  13        6.91        7.00      3.62 o
  -2   5  13      695.42      818.94     17.73 o
  -1   5  13       88.60       89.32      6.51 o
   0   5  13        7.41        1.50      4.11 o
   1   5  13      186.74      200.89     12.44 o
   2   5  13       27.51       16.76      6.41 o
   3   5  13       48.65       42.80      8.38 o
   4   5  13        0.87       -6.06      6.13 o
   5   5  13      105.69      114.48     12.90 o
   6   5  13       48.70       62.78     15.28 o
   7   5  13        0.01       -6.46     10.39 o
 -10   6  13        0.00       -9.55     11.96 o
  -9   6  13      101.95      120.97     15.70 o
  -8   6  13        3.48        2.89      9.43 o
  -7   6  13      159.18      145.88     14.38 o
  -6   6  13        1.69        2.14      7.32 o
  -5   6  13      435.42      358.25     13.36 o
  -4   6  13       55.91       59.12      4.57 o
  -3   6  13       19.88       18.45      4.14 o
  -2   6  13      131.53      129.95      7.83 o
  -1   6  13     4771.26     4902.55     39.07 o
   0   6  13      102.67      114.40      8.47 o
   1   6  13      834.28      857.75     23.25 o
   2   6  13      329.82      324.31     15.98 o
   3   6  13      343.90      318.30     14.63 o
   4   6  13      143.87      147.01     13.29 o
   5   6  13        8.91        5.70      9.74 o
   6   6  13       27.17       30.28     13.63 o
 -10   7  13       85.74       85.44     16.13 o
  -9   7  13        6.18        8.41     10.29 o
  -8   7  13      206.22      203.85     17.95 o
  -7   7  13       37.65       27.04      9.84 o
  -6   7  13      555.69      519.12     22.56 o
  -5   7  13        4.99        1.10      4.76 o
  -4   7  13        0.23       -0.78      3.62 o
  -3   7  13        5.85        7.61      4.32 o
  -2   7  13      858.75      828.45     15.32 o
  -1   7  13        0.13       -1.45      3.96 o
   0   7  13      725.95      690.22     33.25 o
   1   7  13       36.79       41.37      7.73 o
   2   7  13        6.74       22.88      7.35 o
   3   7  13        8.66       17.62      7.60 o
   4   7  13        7.40       11.72     10.44 o
   5   7  13        5.54        5.03     11.08 o
   6   7  13       48.60       66.89     16.35 o
  -9   8  13       52.00       71.99     14.57 o
  -8   8  13        0.44       -0.04      8.28 o
  -7   8  13       33.70       32.32     10.79 o
  -6   8  13        1.45        6.60      8.05 o
  -5   8  13       86.10       66.33      8.12 o
  -4   8  13        0.03        2.66      4.68 o
  -3   8  13        1.11        5.38      4.26 o
  -2   8  13       23.57       17.90      4.65 o
  -1   8  13     1319.76     1327.57     25.36 o
   0   8  13        8.95        8.91      4.46 o
   1   8  13      323.09      287.22     13.11 o
   2   8  13       20.02       29.26      8.03 o
   3   8  13        1.31       -3.43      8.43 o
   4   8  13        0.73       -0.64      9.26 o
   5   8  13       67.04       87.74     17.59 o
  -9   9  13        1.10        4.68     10.07 o
  -8   9  13      175.08      171.39     17.37 o
  -7   9  13        2.24       -3.02      7.95 o
  -6   9  13       26.62       19.16      8.79 o
  -5   9  13       14.84       17.56      6.39 o
  -4   9  13      119.38      100.46      9.37 o
  -3   9  13        2.16       -0.49      4.16 o
  -2   9  13      959.00      938.62     17.23 o
  -1   9  13       13.38       13.18      4.46 o
   0   9  13       52.87       47.98      6.29 o
   1   9  13       62.56       58.00      7.88 o
   2   9  13      120.39       90.02     15.27 o
   3   9  13       10.06       12.61     16.20 o
   4   9  13        9.44       11.82     13.30 o
   5   9  13        3.03        8.30     13.10 o
  -9  10  13        6.85       -3.95     10.07 o
  -8  10  13       31.28       24.66     10.65 o
  -7  10  13        1.58        6.54      8.99 o
  -6  10  13        1.46        8.10      8.51 o
  -5  10  13       13.91       21.87      6.87 o
  -4  10  13       39.97       38.78      7.62 o
  -3  10  13        1.43        1.67      5.37 o
  -2  10  13      176.03      136.96     18.28 o
  -1  10  13      312.17      316.74     11.30 o
   0  10  13       39.90       43.38      6.38 o
   1  10  13       29.74       23.62     10.85 o
   2  10  13       17.60       30.12     12.16 o
   3  10  13       47.80       58.58     14.88 o
   4  10  13       93.22       84.73     18.19 o
  -8  11  13       29.46       25.61     11.46 o
  -7  11  13       20.31       24.86     10.67 o
  -6  11  13       57.69       62.57     12.31 o
  -5  11  13       35.07       33.34      7.78 o
  -4  11  13       92.57       88.75      9.87 o
  -3  11  13        6.57        8.49      6.35 o
  -2  11  13       15.92       11.11      5.15 o
  -1  11  13        8.88       11.63      5.28 o
   0  11  13       24.73       26.96      8.63 o
   1  11  13       16.87       27.50      9.22 o
   2  11  13        1.61       -8.57     10.02 o
   3  11  13       39.92       41.70     15.04 o
  -8  12  13        3.24        8.83      9.66 o
  -7  12  13        4.36       -2.25      8.84 o
  -6  12  13        9.93        7.89     12.17 o
  -5  12  13      110.50      110.49     11.39 o
  -4  12  13       26.54       22.35      7.49 o
  -3  12  13       93.88       95.55     10.34 o
  -2  12  13        9.90        5.39      5.21 o
  -1  12  13        2.04       -1.62      5.93 o
   0  12  13        1.28       -0.52      9.10 o
   1  12  13       59.31       51.97     14.70 o
   2  12  13       10.65        9.92     12.05 o
   3  12  13        3.75        3.99     13.22 o
  -7  13  13        2.76        3.76      9.83 o
  -6  13  13       20.26        7.11      9.11 o
  -5  13  13        1.06        2.30      7.02 o
  -4  13  13       97.62      106.21     11.45 o
  -3  13  13        8.04       15.39      6.99 o
  -2  13  13       21.01       18.24      7.56 o
  -1  13  13       40.81       45.50     11.47 o
   0  13  13        0.97       10.77     12.00 o
   1  13  13        0.36        3.16     11.30 o
   2  13  13        8.61        2.70     12.21 o
  -6  14  13        0.43        4.50      9.23 o
  -5  14  13        0.00        2.24      6.84 o
  -4  14  13       11.28       11.33      7.69 o
  -3  14  13       39.28       49.51     11.65 o
  -2  14  13        0.04       -1.30     10.61 o
  -1  14  13      298.31      335.49     27.02 o
   0  14  13        3.09        4.40     12.51 o
  -5  15  13        0.81        2.10      8.33 o
  -4  15  13        0.01       -7.76      8.66 o
  -3  15  13        0.06       -7.52      9.99 o
  -2  15  13       69.18       71.36     16.70 o
  -1  15  13        0.67        4.90      9.33 o
   0 -17  14       43.49       61.06     14.23 o
   1 -17  14        0.58       -1.63     10.36 o
   2 -17  14        1.41        1.77      9.95 o
   3 -17  14       45.15       44.91     14.93 o
   4 -17  14       19.02       12.83     18.63 o
  -2 -16  14        0.24       -3.83      7.87 o
  -1 -16  14        7.19        6.54      8.16 o
   0 -16  14       16.37       20.15      8.92 o
   1 -16  14       18.55       19.55     10.40 o
   2 -16  14       14.54       28.57     16.95 o
   3 -16  14      359.41      415.61     28.16 o
   4 -16  14       12.23       11.22      9.22 o
   5 -16  14       85.99      108.63     17.71 o
  -3 -15  14        1.92       -5.39      7.98 o
  -2 -15  14       15.89       12.40      8.18 o
  -1 -15  14       45.99       34.01      9.13 o
   0 -15  14      103.46      127.19     12.41 o
   1 -15  14        8.68       12.93      7.16 o
   2 -15  14       32.73       35.74     14.99 o
   3 -15  14      128.86      127.60     13.75 o
   4 -15  14        4.12       -3.60      8.21 o
   5 -15  14      124.11      145.14     18.90 o
   6 -15  14       44.16       93.55     17.09 o
  -4 -14  14        4.77        9.61      8.97 o
  -3 -14  14       25.67       27.20      9.34 o
  -2 -14  14        7.89        6.13      7.45 o
  -1 -14  14        0.00       -2.24      6.54 o
   0 -14  14        2.13       -2.36      6.36 o
   1 -14  14        0.02       -3.93      7.06 o
   2 -14  14       51.33       52.40     10.36 o
   3 -14  14      197.20      207.32     15.87 o
   4 -14  14       15.26        7.64      8.59 o
   5 -14  14       51.08       44.82     10.75 o
   6 -14  14       16.90       30.76     13.30 o
   7 -14  14        0.00      -11.07     16.74 o
  -5 -13  14        0.84       -0.07     10.19 o
  -4 -13  14      572.77      635.76     24.00 o
  -3 -13  14       29.43       26.68      8.68 o
  -2 -13  14      381.61      369.30     17.66 o
  -1 -13  14       17.83       19.61      7.56 o
   0 -13  14        0.03       -3.83      5.98 o
   1 -13  14        9.43        8.68      6.42 o
   2 -13  14      527.62      536.27     18.47 o
   3 -13  14       10.88       16.09      8.58 o
   4 -13  14       54.85       50.22     13.59 o
   5 -13  14       21.65        8.00      9.03 o
   6 -13  14       31.38       19.23     12.59 o
   7 -13  14        0.80       -6.43     10.05 o
  -6 -12  14      347.50      414.41     26.07 o
  -5 -12  14      629.99      676.15     26.45 o
  -4 -12  14       54.01       70.18     10.52 o
  -3 -12  14      362.51      380.17     17.88 o
  -2 -12  14      203.93      182.76     12.95 o
  -1 -12  14       94.25       94.95      9.94 o
   0 -12  14       40.57       44.18      7.67 o
   1 -12  14        3.53        5.61      5.60 o
   2 -12  14      857.35      733.80     66.33 o
   3 -12  14       24.81       36.44      9.48 o
   4 -12  14        6.90       -1.61      7.51 o
   5 -12  14       43.80       47.70     10.56 o
   6 -12  14       83.27       89.27     12.48 o
   7 -12  14       24.68       33.24     13.61 o
  -6 -11  14       66.38       65.19     14.05 o
  -5 -11  14       12.89        7.64      7.78 o
  -4 -11  14       10.58       14.38      7.43 o
  -3 -11  14        0.38        0.32      6.50 o
  -2 -11  14      142.14      144.47     11.41 o
  -1 -11  14      329.59      318.40     12.72 o
   0 -11  14      439.12      407.18     15.32 o
   1 -11  14      996.01      976.95     18.84 o
   2 -11  14      173.08      181.56     11.21 o
   3 -11  14      251.56      237.02     12.67 o
   4 -11  14       21.11       22.89      8.71 o
   5 -11  14      267.19      300.11     15.14 o
   6 -11  14      107.55      134.39     14.08 o
   7 -11  14       16.13       12.14      9.12 o
   8 -11  14       11.47       17.73     13.12 o
  -7 -10  14        0.24       -0.10     10.67 o
  -6 -10  14        3.24        9.03     10.31 o
  -5 -10  14      151.04      147.68     12.47 o
  -4 -10  14        2.16        2.83      6.22 o
  -3 -10  14     1467.51     1475.43     29.43 o
  -2 -10  14       11.28       17.06      5.30 o
  -1 -10  14     2290.14     2214.05     43.40 o
   0 -10  14        6.62        4.90      5.63 o
   1 -10  14     2880.13     2834.67     75.24 o
   2 -10  14      206.05      199.90     11.49 o
   3 -10  14      131.24      131.89      9.83 o
   4 -10  14       83.43       92.69      9.41 o
   5 -10  14       10.40       12.36      6.39 o
   6 -10  14        0.15        2.41      5.98 o
   7 -10  14        1.98        8.07      8.72 o
   8 -10  14       28.55       40.74     14.53 o
  -7  -9  14        0.01        2.24      9.82 o
  -6  -9  14       13.85       20.71     10.01 o
  -5  -9  14        5.57        7.97      6.77 o
  -4  -9  14      140.55      117.62     10.38 o
  -3  -9  14       62.46       70.98      7.04 o
  -2  -9  14        3.69        5.48      4.62 o
  -1  -9  14        5.57        9.47      5.42 o
   0  -9  14       87.55      110.93      8.71 o
   1  -9  14      334.39      334.29     12.84 o
   2  -9  14      213.16      220.61     11.21 o
   3  -9  14       24.43       12.41      4.95 o
   4  -9  14       44.20       44.51      6.28 o
   5  -9  14      213.87      174.22     12.03 o
   6  -9  14       23.68       22.81      7.40 o
   7  -9  14        8.17       15.21      8.66 o
   8  -9  14       12.29       12.59     12.01 o
  -8  -8  14        0.04        0.64      9.79 o
  -7  -8  14        0.43       -3.73      8.60 o
  -6  -8  14       68.56       84.44     12.83 o
  -5  -8  14       15.92        7.44      6.38 o
  -4  -8  14        0.44        0.97      4.36 o
  -3  -8  14       33.11       36.17      5.77 o
  -2  -8  14      323.94      346.94     11.66 o
  -1  -8  14      480.38      467.50     15.42 o
   0  -8  14        8.41        5.15      4.16 o
   1  -8  14      119.10      141.72      8.65 o
   2  -8  14      499.39      471.77     13.33 o
   3  -8  14      168.33      162.37      8.65 o
   4  -8  14      116.82      121.07      8.36 o
   5  -8  14       90.05       87.18     10.85 o
   6  -8  14       13.12       10.84      7.92 o
   7  -8  14        0.97        6.53     10.26 o
   8  -8  14       28.27       27.69     13.24 o
  -8  -7  14       38.88       29.13     11.75 o
  -7  -7  14        2.59       10.07      9.22 o
  -6  -7  14       19.34        5.00      8.12 o
  -5  -7  14        0.90        5.29      4.74 o
  -4  -7  14      110.50      129.37      8.32 o
  -3  -7  14       73.44       66.13      6.49 o
  -2  -7  14      484.88      466.88     12.66 o
  -1  -7  14        5.09       -0.87      3.53 o
   0  -7  14      145.72      176.50     11.62 o
   1  -7  14      507.43      593.63     21.05 o
   2  -7  14       15.19        8.76      3.83 o
   3  -7  14      133.59      151.89      7.99 o
   4  -7  14      187.24      179.97     10.21 o
   5  -7  14       47.34       45.33      7.16 o
   6  -7  14        2.64       -2.66      9.12 o
   7  -7  14        3.55        1.44     10.43 o
   8  -7  14       22.00       29.18     13.22 o
  -8  -6  14        8.24       12.71      9.89 o
  -7  -6  14      113.77       98.47     14.52 o
  -6  -6  14        9.45        4.36      5.04 o
  -5  -6  14        1.40        3.59      4.58 o
  -4  -6  14      215.47      186.67      9.28 o
  -3  -6  14       27.09       28.46      5.09 o
  -2  -6  14       28.55       38.73      4.43 o
  -1  -6  14        4.93        2.08      4.37 o
   0  -6  14       82.59       68.31      5.49 o
   1  -6  14        3.36        1.14      5.69 o
   2  -6  14     1142.60     1113.32     22.67 o
   3  -6  14        4.11        7.21      4.10 o
   4  -6  14      367.06      346.01     12.87 o
   5  -6  14       59.14       61.59      8.60 o
   6  -6  14        4.93        1.29      6.41 o
   7  -6  14       48.43       50.23     14.31 o
   8  -6  14       32.84       28.03     13.80 o
  -9  -5  14       43.98       16.03     13.82 o
  -8  -5  14       64.68       62.99     12.22 o
  -7  -5  14       32.50       31.84      7.91 o
  -6  -5  14       10.98        5.13      5.30 o
  -5  -5  14       14.99       10.55      5.06 o
  -4  -5  14      162.24      127.12      7.73 o
  -3  -5  14       48.38       53.84      5.63 o
  -2  -5  14      214.86      195.19      9.76 o
  -1  -5  14      100.55      101.41      6.78 o
   0  -5  14       31.72       41.85      7.21 o
   1  -5  14       77.31       96.18      7.81 o
   2  -5  14      207.37      201.85     12.46 o
   3  -5  14      139.79      156.99      8.05 o
   4  -5  14        2.41        7.79      4.89 o
   5  -5  14      202.50      238.41     13.92 o
   6  -5  14        9.60        9.66      7.08 o
   7  -5  14      692.92      658.96     33.76 o
   8  -5  14        8.37       18.19     12.83 o
  -9  -4  14        1.50       12.93     12.17 o
  -8  -4  14        0.79       -3.29      7.79 o
  -7  -4  14       96.22       57.20     18.26 o
  -6  -4  14        0.02       -1.79      4.58 o
  -5  -4  14     1593.53     1491.49     32.43 o
  -4  -4  14      587.38      552.61     16.43 o
  -3  -4  14     1220.59     1182.75     27.10 o
  -2  -4  14       68.03       79.82      6.70 o
  -1  -4  14        0.43        0.26      2.92 o
   0  -4  14       45.41       50.75      7.46 o
   1  -4  14       49.46       49.90      6.36 o
   2  -4  14       82.21       88.40      9.24 o
   3  -4  14      378.54      331.72     12.23 o
   4  -4  14       22.52       18.45      6.13 o
   5  -4  14        0.00        0.83      5.33 o
   6  -4  14       28.69       23.32      8.32 o
   7  -4  14        0.28        0.02      7.84 o
   8  -4  14      219.56      207.94     22.85 o
  -9  -3  14      161.64      175.92     16.57 o
  -8  -3  14        0.02        1.55      5.68 o
  -7  -3  14       55.59       55.47      7.51 o
  -6  -3  14        2.49        3.41      4.94 o
  -5  -3  14     2873.79     2907.00     36.27 o
  -4  -3  14       90.63       75.73      7.68 o
  -3  -3  14     2195.61     2254.66     25.05 o
  -2  -3  14        0.02       -2.81      4.08 o
  -1  -3  14       60.08       53.26      4.91 o
   0  -3  14       24.40       20.94      5.02 o
   1  -3  14      250.43      205.96     12.30 o
   2  -3  14      119.05      122.66     10.08 o
   3  -3  14      407.68      427.60     12.59 o
   4  -3  14       14.39       15.38      5.87 o
   5  -3  14      131.90      158.23     12.20 o
   6  -3  14       38.19       44.72      9.48 o
   7  -3  14      573.43      557.05     23.94 o
   8  -3  14       18.84       10.82     12.15 o
  -9  -2  14       25.10       42.14     13.92 o
  -8  -2  14      112.33      132.35     10.14 o
  -7  -2  14        0.66       -1.11      5.09 o
  -6  -2  14     2071.25     2013.79     28.22 o
  -5  -2  14       55.49       60.27      6.89 o
  -4  -2  14      174.79      180.16     16.55 o
  -3  -2  14       24.11       26.91      5.43 o
  -2  -2  14     2978.40     3056.45     41.65 o
  -1  -2  14       23.93       26.28      4.32 o
   0  -2  14     1144.26     1125.99     29.30 o
   1  -2  14      352.08      333.37     14.50 o
   2  -2  14     1208.30     1305.32     18.24 o
   3  -2  14       54.37       59.84      7.05 o
   4  -2  14        0.40        0.76      5.23 o
   5  -2  14       28.67       29.94      7.76 o
   6  -2  14     1024.53     1039.25     29.54 o
   7  -2  14      174.26      193.11     16.12 o
   8  -2  14       46.22       45.24     11.70 o
  -9  -1  14        1.69        4.79      8.96 o
  -8  -1  14        3.24        6.06      6.50 o
  -7  -1  14      353.96      371.70     13.87 o
  -6  -1  14      282.53      297.87     12.21 o
  -5  -1  14      570.51      555.44     14.79 o
  -4  -1  14        2.59       -1.43      4.03 o
  -3  -1  14       11.44       19.97      4.83 o
  -2  -1  14      269.50      270.59     10.20 o
  -1  -1  14      231.38      194.43      8.28 o
   0  -1  14      682.37      636.65     11.24 o
   1  -1  14     1148.57     1149.40     27.99 o
   2  -1  14      234.87      214.06     13.99 o
   3  -1  14       40.85       35.23      7.00 o
   4  -1  14       20.18       15.67      6.25 o
   5  -1  14       76.65       86.21     10.57 o
   6  -1  14       25.33       26.94      8.95 o
   7  -1  14       13.58        9.24      9.18 o
   8  -1  14       21.52       33.71     11.25 o
 -10   0  14       14.89       12.67     10.64 o
  -9   0  14        1.54        0.10      8.43 o
  -8   0  14        5.98       10.81      6.70 o
  -7   0  14       13.90        8.17      5.57 o
  -6   0  14      380.12      327.87     12.28 o
  -5   0  14       12.66        3.91      4.66 o
  -4   0  14        3.28        8.51      4.30 o
  -3   0  14       56.71       59.45      6.12 o
  -2   0  14       16.02       13.10      2.43 o
  -1   0  14       95.67      103.28      7.70 o
   0   0  14      489.19      549.11     12.65 o
   1   0  14       96.08      106.56      6.71 o
   2   0  14       96.42       83.59      6.88 o
   3   0  14       11.78       17.64      5.87 o
   4   0  14      453.94      431.90     17.53 o
   5   0  14        0.72        0.02      6.13 o
   6   0  14       57.42       39.01      9.65 o
   7   0  14        5.72        6.61      8.74 o
   8   0  14        0.18       -7.69      8.07 o
 -10   1  14        8.24       14.93     10.61 o
  -9   1  14       30.03       22.74      9.87 o
  -8   1  14       68.32       65.04     11.43 o
  -7   1  14       93.81      104.75      9.82 o
  -6   1  14      126.03      109.33      7.83 o
  -5   1  14      393.30      372.70     11.86 o
  -4   1  14       42.07       43.49      5.51 o
  -3   1  14      875.39      978.47     18.36 o
  -2   1  14       30.57       24.61      3.71 o
  -1   1  14      103.95      104.17      7.24 o
   0   1  14        7.60        7.94      3.90 o
   1   1  14      348.13      307.47     10.99 o
   2   1  14       38.82       40.89      6.58 o
   3   1  14      236.12      225.43     12.72 o
   4   1  14        0.02       -3.06      5.38 o
   5   1  14      273.57      264.35     16.60 o
   6   1  14       49.34       51.86     10.75 o
   7   1  14      222.49      173.46     16.21 o
   8   1  14        0.99        7.55      9.35 o
 -10   2  14       82.27       95.73     14.97 o
  -9   2  14        1.57        7.86      8.58 o
  -8   2  14      245.28      288.08     18.63 o
  -7   2  14       38.84       26.91      6.97 o
  -6   2  14      218.39      222.62      9.83 o
  -5   2  14        7.32        9.33      4.48 o
  -4   2  14       66.02       79.34      6.24 o
  -3   2  14      378.42      370.49     10.77 o
  -2   2  14      542.43      495.88     15.17 o
  -1   2  14      612.41      599.29     14.45 o
   0   2  14      286.02      254.37     10.19 o
   1   2  14      406.83      392.66     12.81 o
   2   2  14        4.59       11.35      5.56 o
   3   2  14       22.35       25.46      6.95 o
   4   2  14       75.15       82.70      9.91 o
   5   2  14        6.07        7.40      7.46 o
   6   2  14      353.35      252.24     91.62 o
   7   2  14       12.65       15.18      9.56 o
 -10   3  14       24.71       29.72     12.07 o
  -9   3  14        1.63        4.51      8.88 o
  -8   3  14       10.44       15.97      8.95 o
  -7   3  14      370.58      366.62     19.84 o
  -6   3  14        6.73        6.10      5.49 o
  -5   3  14      253.99      230.49      9.11 o
  -4   3  14        6.11        5.58      3.92 o
  -3   3  14      827.04      872.69     15.68 o
  -2   3  14        2.32        0.54      4.45 o
  -1   3  14     1871.78     2020.38     30.79 o
   0   3  14       15.82       19.26      4.84 o
   1   3  14      916.36      990.11     25.41 o
   2   3  14       30.25       32.31      6.88 o
   3   3  14       78.65       63.96      8.98 o
   4   3  14       27.60       12.39      7.30 o
   5   3  14       19.01        7.36      5.09 o
   6   3  14       35.12       38.18     10.55 o
   7   3  14       42.35       54.25     13.17 o
 -10   4  14      115.05       95.32     15.28 o
  -9   4  14        0.62        4.69      8.87 o
  -8   4  14       33.46       25.03     10.09 o
  -7   4  14        0.00       -7.00      7.14 o
  -6   4  14      159.29      143.31      9.80 o
  -5   4  14        4.35        7.18      5.29 o
  -4   4  14      146.25      158.91      9.72 o
  -3   4  14        0.54       -1.71      3.47 o
  -2   4  14     1068.48     1190.03     32.67 o
  -1   4  14      110.69       84.41     16.03 o
   0   4  14      442.21      479.96     14.43 o
   1   4  14      139.75      157.95      9.61 o
   2   4  14      527.46      533.61     24.98 o
   3   4  14       98.38       70.42     15.20 o
   4   4  14        0.00       -3.05      5.77 o
   5   4  14      102.96       98.01     12.27 o
   6   4  14        3.96        3.47      9.17 o
   7   4  14       41.27       51.91     15.49 o
 -10   5  14        1.41        0.83      9.84 o
  -9   5  14       67.92       91.05     14.51 o
  -8   5  14        2.61       -0.79      7.89 o
  -7   5  14        1.39        1.64      8.14 o
  -6   5  14        0.24        0.59      6.69 o
  -5   5  14        0.60        0.53      3.36 o
  -4   5  14        0.07       -1.69      2.97 o
  -3   5  14      371.13      382.52     13.11 o
  -2   5  14        1.60        2.34      4.54 o
  -1   5  14     1020.44     1005.10     24.56 o
   0   5  14        6.49        4.33      3.83 o
   1   5  14       60.27       56.66     18.18 o
   2   5  14        1.91        0.96      5.74 o
   3   5  14      147.51      116.47     11.52 o
   4   5  14        1.56        6.81      7.09 o
   5   5  14       17.85       15.47      8.76 o
   6   5  14        0.18        0.26     10.17 o
 -10   6  14       12.20       22.35     11.21 o
  -9   6  14        7.30        2.45      9.53 o
  -8   6  14       16.86       11.49      9.52 o
  -7   6  14        0.52        2.10      7.41 o
  -6   6  14      178.04      153.16     13.90 o
  -5   6  14        1.87       -2.03      4.10 o
  -4   6  14      147.83      169.35      8.34 o
  -3   6  14       16.96       12.07      4.26 o
  -2   6  14      393.07      389.21     14.06 o
  -1   6  14        0.23       -1.45      3.81 o
   0   6  14      237.26      254.37     11.93 o
   1   6  14        1.52        3.84      4.76 o
   2   6  14      552.65      466.73     18.99 o
   3   6  14        0.36       -1.45      6.28 o
   4   6  14       33.62       31.68      8.93 o
   5   6  14        1.60       -1.79      9.79 o
   6   6  14       14.55       18.05     14.11 o
  -9   7  14      167.81      214.65     19.57 o
  -8   7  14        1.43        4.40      8.57 o
  -7   7  14       29.63       35.62     10.66 o
  -6   7  14       26.23       25.92      9.29 o
  -5   7  14      148.29       92.46      8.51 o
  -4   7  14        5.27        5.17      3.93 o
  -3   7  14      158.52      156.99      8.59 o
  -2   7  14       42.06       52.52      6.20 o
  -1   7  14      686.74      553.05     14.82 o
   0   7  14        4.64        0.88      3.36 o
   1   7  14       79.17       32.96      6.52 o
   2   7  14       16.28        9.57      6.88 o
   3   7  14       12.18        5.68      6.89 o
   4   7  14        0.27        2.93      9.55 o
   5   7  14      146.95      200.63     22.13 o
  -9   8  14        0.08       -3.75      8.91 o
  -8   8  14        0.40        0.52      8.49 o
  -7   8  14       10.99       14.03      9.49 o
  -6   8  14      113.57       97.18     12.87 o
  -5   8  14        1.25       -0.66      5.10 o
  -4   8  14       22.99       17.13      5.85 o
  -3   8  14        1.00       -1.20      4.15 o
  -2   8  14      501.05      533.95     13.31 o
  -1   8  14        0.29        3.57      4.23 o
   0   8  14       29.53       23.81      5.40 o
   1   8  14       20.88       18.41      5.30 o
   2   8  14      184.74      149.93     13.07 o
   3   8  14       25.73       32.63     12.07 o
   4   8  14        4.67        1.69     10.15 o
   5   8  14       13.49       14.94     12.08 o
  -9   9  14      297.89      344.56     23.77 o
  -8   9  14        0.65       -6.04      7.64 o
  -7   9  14       95.23       82.14     13.26 o
  -6   9  14       51.52       46.00     10.92 o
  -5   9  14      177.45      147.27     11.04 o
  -4   9  14       16.66       20.83      6.49 o
  -3   9  14      148.00      148.53      9.18 o
  -2   9  14       36.87       41.07      6.45 o
  -1   9  14       20.83       27.14      5.62 o
   0   9  14       21.60       19.60      5.52 o
   1   9  14        1.82        0.91      4.68 o
   2   9  14       20.56       14.88     10.54 o
   3   9  14        4.42       -4.56      9.02 o
   4   9  14       22.94       10.37     12.59 o
  -9  10  14       12.86        9.90     10.28 o
  -8  10  14       84.33       64.28     13.91 o
  -7  10  14        0.98        4.32      8.73 o
  -6  10  14       12.33       10.42      8.90 o
  -5  10  14       14.95       19.28      6.78 o
  -4  10  14      279.62      250.69     13.88 o
  -3  10  14       78.85       83.85      9.19 o
  -2  10  14        0.42        1.74      3.66 o
  -1  10  14       55.72       62.15      7.17 o
   0  10  14        3.05        1.45      4.71 o
   1  10  14       10.88        3.79      6.92 o
   2  10  14      139.21      155.86     19.08 o
   3  10  14       92.90       74.99     16.44 o
   4  10  14      187.53      185.56     23.39 o
  -8  11  14        3.12        3.56     10.00 o
  -7  11  14       65.90       74.29     13.28 o
  -6  11  14       27.87       23.18      9.97 o
  -5  11  14      111.75      118.89     13.23 o
  -4  11  14      142.10      140.35     11.64 o
  -3  11  14      674.60      664.65     21.37 o
  -2  11  14       37.50       37.93      7.01 o
  -1  11  14       93.77      104.76      9.10 o
   0  11  14        9.05       12.75      9.92 o
   1  11  14        9.18       10.42     10.45 o
   2  11  14        8.68        7.71     11.60 o
   3  11  14      105.25      103.30     19.38 o
  -8  12  14       21.49       26.32     12.34 o
  -7  12  14        8.83       11.81      9.34 o
  -6  12  14       24.55       28.98     10.93 o
  -5  12  14       75.28       61.97      9.78 o
  -4  12  14       43.35       45.48      8.92 o
  -3  12  14       40.26       28.51     11.04 o
  -2  12  14      226.08      255.66     14.83 o
  -1  12  14        6.10        3.50      6.82 o
   0  12  14       42.93       48.78     13.93 o
   1  12  14       28.33       38.39     16.61 o
   2  12  14       23.01       30.26     15.17 o
  -7  13  14       50.30       34.05     11.91 o
  -6  13  14       23.72       31.30     11.48 o
  -5  13  14      471.88      503.50     25.44 o
  -4  13  14        2.58        9.20      7.01 o
  -3  13  14      196.05      232.06     14.98 o
  -2  13  14        7.44        2.08      8.00 o
  -1  13  14      493.02      591.74     26.37 o
   0  13  14       47.25       41.13     14.48 o
   1  13  14       12.49       10.54     12.78 o
  -6  14  14       25.70       30.06     11.70 o
  -5  14  14       29.69       31.23     11.27 o
  -4  14  14        0.90       -0.94      6.56 o
  -3  14  14       32.33       51.64     12.03 o
  -2  14  14        5.40        7.15     11.62 o
  -1  14  14       90.53       88.17     14.34 o
   0  14  14      140.36      156.91     21.53 o
  -3  15  14       24.80       45.13     14.95 o
   0 -17  15        9.23       21.18     11.28 o
   1 -17  15       85.59      102.92     15.35 o
   2 -17  15        3.95      -11.49     11.49 o
   3 -17  15      169.94      208.97     23.07 o
  -2 -16  15       20.02       17.65      9.58 o
  -1 -16  15       15.82       19.01     11.04 o
   0 -16  15       98.20      123.41     15.94 o
   1 -16  15        7.05       -1.24      8.29 o
   2 -16  15       62.84       56.54     15.69 o
   3 -16  15        0.37        1.81     11.53 o
   4 -16  15       85.57       55.74     25.07 o
   5 -16  15       11.90       24.53     13.10 o
  -3 -15  15       38.17       51.31     11.23 o
  -2 -15  15        3.52       -7.26      7.26 o
  -1 -15  15        2.65        2.94      7.93 o
   0 -15  15        8.76       18.55     10.11 o
   1 -15  15       26.16       19.01     12.35 o
   2 -15  15       19.01       26.50     13.13 o
   3 -15  15        0.25       -0.19      8.39 o
   4 -15  15        1.28        1.51     11.27 o
   5 -15  15      171.68      204.10     21.77 o
   6 -15  15        6.17       11.73     12.09 o
  -4 -14  15       34.68       37.04     10.55 o
  -3 -14  15        8.63       12.95      8.73 o
  -2 -14  15       91.92      121.90     12.94 o
  -1 -14  15      135.78      148.99     12.83 o
   0 -14  15        1.46       -4.26      6.32 o
   1 -14  15       95.86       63.71     14.68 o
   2 -14  15       29.96       37.18     10.30 o
   3 -14  15      353.39      206.55     88.80 o
   4 -14  15        0.86       -1.34      8.19 o
   5 -14  15      229.04      259.00     18.71 o
   6 -14  15       98.03      115.93     18.32 o
  -5 -13  15       80.16       80.49     14.84 o
  -4 -13  15        7.61       19.91      9.06 o
  -3 -13  15       52.58       56.98     10.16 o
  -2 -13  15       79.89       68.46      9.99 o
  -1 -13  15       53.89       58.53      9.38 o
   0 -13  15       43.47       57.03     10.31 o
   1 -13  15      134.61      108.69     12.60 o
   2 -13  15      414.95      359.52     19.65 o
   3 -13  15        4.27        2.88      7.97 o
   4 -13  15       27.57       28.63      9.82 o
   5 -13  15       18.95       16.71      9.58 o
   6 -13  15      136.22      133.72     14.89 o
   7 -13  15        0.98       -2.10     13.50 o
  -5 -12  15      135.60      157.22     17.05 o
  -4 -12  15        0.00        5.49      7.84 o
  -3 -12  15      108.14      118.18     12.90 o
  -2 -12  15        0.60       10.61      6.90 o
  -1 -12  15       56.14       56.63      8.89 o
   0 -12  15        0.00       -1.88      5.47 o
   1 -12  15        0.07       -2.43      4.60 o
   2 -12  15        4.50       -3.50      6.43 o
   3 -12  15        9.04       12.22      8.39 o
   4 -12  15       29.53       29.14      9.42 o
   5 -12  15        0.01       -2.37      7.87 o
   6 -12  15       22.01       31.83     11.93 o
   7 -12  15        0.41       -3.84     10.65 o
  -6 -11  15      111.28      114.90     16.33 o
  -5 -11  15      828.70      893.04     32.68 o
  -4 -11  15        0.59        0.14      6.52 o
  -3 -11  15      589.43      608.95     20.74 o
  -2 -11  15       76.74       84.34      9.63 o
  -1 -11  15      511.60      553.82     15.96 o
   0 -11  15      202.42      213.85     12.15 o
   1 -11  15       15.59       10.78      5.58 o
   2 -11  15      623.47      619.91     23.18 o
   3 -11  15        1.14        5.17      7.56 o
   4 -11  15       81.70       94.64     12.21 o
   5 -11  15        2.83        2.83      6.29 o
   6 -11  15      366.52      351.91     22.17 o
   7 -11  15        3.74       -0.95      8.44 o
  -7 -10  15      131.28      167.67     19.45 o
  -6 -10  15       97.19       74.66     13.90 o
  -5 -10  15        0.46       -0.02      8.68 o
  -4 -10  15      256.66      221.92     13.97 o
  -3 -10  15      342.70      317.93     18.34 o
  -2 -10  15      230.90      248.05     12.38 o
  -1 -10  15       65.53       56.42      7.64 o
   0 -10  15        1.01        1.68      5.12 o
   1 -10  15        4.48        6.23      5.24 o
   2 -10  15       33.13       50.97      9.92 o
   3 -10  15      417.17      418.19     19.43 o
   4 -10  15        1.39       -3.00      5.35 o
   5 -10  15      101.28      123.64     11.05 o
   6 -10  15      133.77      146.85     12.19 o
   7 -10  15        0.00       -4.72      8.36 o
   8 -10  15       32.70       42.04     16.68 o
  -7  -9  15       82.59       80.25     14.63 o
  -6  -9  15        0.07       -6.67      8.06 o
  -5  -9  15        0.93       -3.26      7.40 o
  -4  -9  15       70.54       58.77      8.46 o
  -3  -9  15       26.37       27.59      5.74 o
  -2  -9  15      101.40       92.67      7.59 o
  -1  -9  15      221.95      206.76     11.04 o
   0  -9  15      427.37      354.43     21.63 o
   1  -9  15       18.99       19.39      5.58 o
   2  -9  15       15.86        2.73      7.68 o
   3  -9  15      300.64      268.07     13.53 o
[truncated: 199,777 more chars]
